# Supplementary material for: Loss to follow-up tuberculosis treatment and associated factors among adults attending at public health facilities in Warder District, Somali Regional State, Eastern Ethiopia
Source: Front Public Health. 2023 May 10;11:1151077. doi: 10.3389/fpubh.2023.1151077 (PMC10208408; doi:10.3389/fpubh.2023.1151077)
Supplement: Supplementary file 1 [file Data_Sheet_1.xlsx]

## Sheet: LTFU data sheet
idno	namhf	age	sex	yearenr	yearoutc	distahf	areares	tbriskgr	contacts	linktb	xpertini	xpertres	initsmea	tbcat	typetb	weighten	heighten	hivstat	enrhiv	pasttb	pastcomp	durintph	sputrest	sputresf	sputrese	weightco	durcontp	treatout	ltfu	adhsupp	factreat	agegroup	weighlossrec
1	0	25	1	2016	2016	0	0	7	5	1	0	#NULL!	0	0	1	60.5	166	0	#NULL!	0	#NULL!	59	#NULL!	#NULL!	#NULL!	66.5	112	1	0	0	0	1	0
2	0	39	1	2016	2016	0	0	7	2	0	0	#NULL!	1	0	0	70.4	179	0	#NULL!	0	#NULL!	56	0	0	0	78.8	114	0	0	0	0	2	0
3	0	26	0	2016	2016	0	0	1	3	1	0	#NULL!	1	0	0	51	174	0	#NULL!	0	#NULL!	58	0	0	0	62.8	112	0	0	0	0	1	0
4	0	56	1	2016	2016	0	1	7	9	1	0	#NULL!	0	0	1	47	186	0	#NULL!	0	#NULL!	59	#NULL!	#NULL!	#NULL!	51	116	1	0	0	0	4	0
5	0	28	1	2016	2016	0	0	7	2	1	0	#NULL!	1	0	0	58	156	2	#NULL!	0	#NULL!	57	0	0	0	64.1	115	0	0	0	0	1	0
6	0	42	0	2016	2016	0	0	2	6	1	0	#NULL!	1	5	0	47	185	0	#NULL!	1	1	60	0	0	0	51.6	112	0	0	0	0	2	0
7	0	21	0	2016	2016	0	0	7	3	1	0	#NULL!	1	0	0	53	156	0	#NULL!	0	#NULL!	59	0	0	0	57.8	112	0	0	1	0	0	0
8	0	56	1	2016	2016	1	1	7	4	1	0	#NULL!	0	0	2	42	170	2	#NULL!	1	#NULL!	35	#NULL!	#NULL!	#NULL!	#NULL!	0	4	1	0	0	4	#NULL!
9	0	28	0	2016	2016	0	0	7	9	1	0	#NULL!	0	4	1	47	180	0	#NULL!	0	#NULL!	57	#NULL!	#NULL!	#NULL!	51.5	120	1	0	0	0	1	0
10	0	23	1	2016	2016	1	1	5	2	1	1	0	0	0	1	64	166	0	#NULL!	0	#NULL!	58	#NULL!	#NULL!	#NULL!	69.8	113	0	0	0	0	0	0
11	0	28	0	2016	2016	1	0	7	7	1	0	#NULL!	1	0	0	54	172	2	#NULL!	1	#NULL!	56	0	#NULL!	#NULL!	51	46	4	1	0	0	1	1
12	0	16	1	2016	2016	0	0	7	0	1	0	#NULL!	0	0	2	43.2	156	0	#NULL!	0	#NULL!	57	#NULL!	#NULL!	#NULL!	49.2	280	1	0	0	0	0	0
13	0	32	1	2016	2016	0	0	7	0	0	0	#NULL!	1	3	0	51	149	1	1	1	0	59	1	0	0	60.6	112	0	0	0	0	1	0
14	0	54	0	2016	2016	1	1	7	3	1	0	#NULL!	0	0	2	70.4	176	0	#NULL!	0	#NULL!	59	#NULL!	#NULL!	#NULL!	74.4	288	1	0	1	0	3	0
15	0	72	0	2016	2016	1	0	2	6	1	0	#NULL!	1	1	0	59	188	2	#NULL!	1	1	55	#NULL!	#NULL!	#NULL!	#NULL!	0	4	1	0	0	5	#NULL!
16	0	17	1	2016	2016	1	0	7	4	1	0	#NULL!	0	0	2	48	175	2	#NULL!	0	#NULL!	59	#NULL!	#NULL!	#NULL!	45	280	1	0	0	0	0	1
17	0	35	0	2016	2016	0	0	1	2	0	0	#NULL!	1	0	0	52	175	0	#NULL!	0	#NULL!	56	0	0	0	56.5	112	0	0	0	0	2	0
18	0	45	1	2016	2016	0	0	7	8	1	0	#NULL!	0	0	1	67	170	0	#NULL!	0	#NULL!	57	#NULL!	#NULL!	#NULL!	76.6	114	0	0	1	0	3	0
19	0	47	1	2016	2016	0	0	7	9	1	0	#NULL!	1	0	0	62	#NULL!	2	#NULL!	0	#NULL!	43	#NULL!	#NULL!	#NULL!	#NULL!	0	4	1	0	0	3	#NULL!
20	0	63	0	2016	2016	1	1	7	4	0	0	#NULL!	0	4	2	50	157	2	#NULL!	0	#NULL!	21	#NULL!	#NULL!	#NULL!	#NULL!	0	3	0	0	0	4	#NULL!
21	0	22	0	2016	2016	1	1	7	3	1	0	#NULL!	0	0	2	59.2	155	0	#NULL!	0	#NULL!	59	#NULL!	#NULL!	#NULL!	65.2	286	1	0	0	0	0	0
22	0	52	0	2016	2016	1	1	7	6	1	1	1	1	0	0	66.8	174	0	#NULL!	1	#NULL!	43	#NULL!	#NULL!	#NULL!	#NULL!	0	4	1	0	0	3	#NULL!
23	0	18	1	2016	2016	0	0	7	#NULL!	1	0	#NULL!	0	0	2	42	179	0	#NULL!	0	#NULL!	58	#NULL!	#NULL!	#NULL!	46.5	39	4	1	0	0	0	0
24	0	64	0	2016	2016	0	0	7	4	1	0	#NULL!	0	0	1	41.5	175	2	#NULL!	0	#NULL!	63	#NULL!	#NULL!	#NULL!	43.3	112	1	0	0	0	4	0
25	0	22	1	2016	2016	0	1	7	2	1	0	#NULL!	1	0	0	64	159	0	#NULL!	0	#NULL!	58	1	1	1	65	113	2	0	0	0	0	0
26	0	41	0	2016	2016	0	0	7	6	0	0	#NULL!	0	0	1	57.6	176	0	#NULL!	0	#NULL!	57	#NULL!	#NULL!	#NULL!	63.6	120	1	0	0	0	2	0
27	0	39	0	2016	2016	0	0	7	9	0	0	#NULL!	0	4	2	64	175	0	#NULL!	0	#NULL!	58	#NULL!	#NULL!	#NULL!	61	256	2	0	0	0	2	1
28	0	21	1	2016	2016	1	1	7	8	1	0	#NULL!	0	0	1	60	#NULL!	0	#NULL!	0	#NULL!	59	#NULL!	#NULL!	#NULL!	66	118	1	0	0	0	0	0
29	0	20	0	2016	2017	0	0	7	2	0	0	#NULL!	0	0	2	58	172	0	#NULL!	0	#NULL!	64	#NULL!	#NULL!	#NULL!	64.1	280	0	0	0	0	0	0
30	0	62	1	2016	2016	0	1	7	2	1	1	0	0	0	1	40	172	2	#NULL!	0	#NULL!	50	#NULL!	#NULL!	#NULL!	#NULL!	0	4	1	0	0	4	#NULL!
31	0	29	1	2016	2017	0	0	7	6	1	0	#NULL!	1	1	0	58	157	0	#NULL!	1	1	60	0	0	2	55	112	1	0	0	0	1	1
32	0	53	1	2016	2016	1	1	2	4	1	1	1	1	3	0	60.5	165	0	#NULL!	1	0	57	0	0	0	63.4	112	0	0	0	0	3	0
33	0	57	0	2016	2016	1	1	7	6	1	0	#NULL!	1	0	0	50.2	164	0	#NULL!	0	#NULL!	10	#NULL!	#NULL!	#NULL!	#NULL!	0	3	0	0	0	4	#NULL!
34	0	24	0	2016	2017	1	1	7	3	1	0	#NULL!	0	0	2	57	175	2	#NULL!	0	#NULL!	59	#NULL!	#NULL!	#NULL!	53	48	4	1	0	0	0	1
35	0	19	1	2016	2017	0	1	7	2	1	0	#NULL!	1	0	0	46	153	0	#NULL!	0	#NULL!	58	0	0	2	54.4	112	1	0	0	0	0	0
36	0	47	1	2016	2016	1	1	7	9	1	0	#NULL!	0	1	2	46.8	165	0	#NULL!	1	1	54	#NULL!	#NULL!	#NULL!	#NULL!	0	4	1	0	0	3	#NULL!
37	0	36	0	2016	2017	0	0	7	8	1	1	1	1	2	0	64	157	2	#NULL!	1	1	58	0	0	2	70	112	1	0	0	0	2	0
38	0	29	1	2016	2017	0	0	7	5	0	1	0	0	0	2	64	159	1	0	0	#NULL!	60	#NULL!	#NULL!	#NULL!	66.4	240	2	0	0	0	1	0
39	0	54	1	2016	2016	1	1	7	6	0	0	#NULL!	0	0	2	58.4	176	0	#NULL!	0	#NULL!	62	#NULL!	#NULL!	#NULL!	60.2	282	1	0	0	0	3	0
40	0	58	1	2016	2017	0	0	2	4	0	0	#NULL!	1	0	0	59	156	0	#NULL!	0	#NULL!	60	0	0	0	67.4	112	0	0	0	0	4	0
41	0	54	0	2016	2017	0	0	5	11	1	1	1	1	4	0	74	174	0	#NULL!	0	#NULL!	56	0	0	0	85.8	112	0	0	0	0	3	0
42	0	15	0	2016	2016	1	1	7	2	1	0	#NULL!	0	0	2	41	170	0	#NULL!	0	#NULL!	58	#NULL!	#NULL!	#NULL!	45	226	2	0	0	0	0	0
43	0	34	1	2016	2016	1	1	7	#NULL!	1	1	1	1	1	0	72	176	0	#NULL!	1	1	60	0	0	0	76.6	112	0	0	0	0	1	0
44	0	26	0	2016	2017	1	1	7	3	1	0	#NULL!	0	0	2	63.4	164	0	#NULL!	0	#NULL!	46	#NULL!	#NULL!	#NULL!	#NULL!	0	4	1	0	0	1	#NULL!
45	0	24	1	2016	2017	0	1	7	3	1	0	#NULL!	1	0	0	58	169	0	#NULL!	0	#NULL!	59	0	0	0	69.8	116	0	0	0	0	0	0
46	0	32	0	2016	2017	0	0	7	6	0	0	#NULL!	0	0	2	62	159	2	#NULL!	0	#NULL!	58	#NULL!	#NULL!	#NULL!	73.8	289	1	0	0	0	1	0
47	0	65	1	2016	2016	1	1	2	4	0	1	1	1	1	0	52.1	188	0	#NULL!	1	1	72	0	#NULL!	#NULL!	50	26	3	0	1	0	5	1
48	0	60	0	2016	2016	0	0	7	#NULL!	1	0	#NULL!	1	0	0	51	174	0	#NULL!	0	#NULL!	39	#NULL!	#NULL!	#NULL!	#NULL!	0	4	1	0	0	4	#NULL!
49	0	45	1	2016	2017	0	0	7	2	1	0	#NULL!	0	0	2	56	188	0	#NULL!	0	#NULL!	59	#NULL!	#NULL!	#NULL!	53	285	1	0	0	0	3	1
50	0	65	0	2016	2016	1	1	7	8	1	0	#NULL!	0	0	1	71.4	182	2	#NULL!	0	#NULL!	57	#NULL!	#NULL!	#NULL!	68.1	86	2	0	0	0	5	1
51	0	46	1	2016	2016	0	0	7	3	1	0	#NULL!	0	0	2	54.3	156	0	#NULL!	0	#NULL!	56	#NULL!	#NULL!	#NULL!	60.3	284	1	0	0	0	3	0
52	0	40	0	2016	2017	0	0	7	9	1	1	1	1	0	0	44.6	149	2	#NULL!	0	#NULL!	59	0	0	0	53	118	0	0	0	0	2	0
53	0	20	1	2016	2016	1	1	7	3	1	0	#NULL!	1	0	0	54.7	175	0	#NULL!	0	#NULL!	59	0	2	0	66.5	120	0	0	0	0	0	0
54	0	25	0	2016	2017	0	0	7	5	0	0	#NULL!	1	0	0	59	167	2	#NULL!	0	#NULL!	63	0	0	0	66.9	120	0	0	0	0	1	0
55	0	29	1	2016	2016	0	0	7	0	1	0	#NULL!	0	0	1	64.5	179	0	#NULL!	0	#NULL!	58	#NULL!	#NULL!	#NULL!	67.4	114	0	0	0	0	1	0
56	0	33	0	2016	2016	0	1	7	0	0	0	#NULL!	1	0	0	64.5	175	0	#NULL!	0	#NULL!	60	0	0	0	69.1	114	0	0	1	0	1	0
57	0	64	1	2016	2016	0	0	2	1	1	1	1	1	0	0	64.1	165	2	#NULL!	0	#NULL!	16	#NULL!	#NULL!	#NULL!	#NULL!	0	3	0	0	0	4	#NULL!
58	0	23	1	2016	2017	1	0	7	2	1	0	#NULL!	1	0	0	64	169	0	#NULL!	0	#NULL!	56	0	#NULL!	#NULL!	69	65	4	1	0	0	0	0
59	0	59	0	2016	2017	0	0	7	1	1	0	#NULL!	0	0	2	74	175	0	#NULL!	0	#NULL!	59	#NULL!	#NULL!	#NULL!	80	289	1	0	0	0	4	0
60	0	66	1	2016	2017	1	0	7	6	1	0	#NULL!	0	0	2	46	181	0	#NULL!	0	#NULL!	57	#NULL!	#NULL!	#NULL!	49	46	4	1	0	0	5	0
61	0	65	1	2016	2017	1	1	7	5	1	0	#NULL!	0	1	1	41.5	180	0	#NULL!	1	1	36	#NULL!	#NULL!	#NULL!	#NULL!	0	3	0	0	0	5	#NULL!
62	0	21	0	2016	2017	1	1	7	2	0	0	#NULL!	1	0	0	60.5	176	0	#NULL!	0	#NULL!	57	0	0	0	65.1	112	0	0	0	0	0	0
63	0	16	1	2016	2016	1	1	7	3	1	0	#NULL!	0	0	2	52	165	0	#NULL!	0	#NULL!	34	#NULL!	#NULL!	#NULL!	#NULL!	0	4	1	0	0	0	#NULL!
64	0	15	0	2016	2017	0	0	7	7	0	0	#NULL!	0	0	1	40	162	0	#NULL!	0	#NULL!	63	#NULL!	#NULL!	#NULL!	35.4	112	1	0	2	0	0	1
65	0	28	1	2016	2016	0	0	1	9	0	1	0	0	0	2	60.5	175	0	#NULL!	0	#NULL!	60	#NULL!	#NULL!	#NULL!	53.4	114	0	0	0	0	1	1
66	0	54	0	2016	2017	1	1	7	12	0	1	1	1	4	0	71.4	156	2	#NULL!	0	#NULL!	62	0	0	0	81	114	0	0	0	0	3	0
67	0	56	1	2016	2016	1	1	7	3	1	0	#NULL!	1	0	0	58	150	0	#NULL!	0	#NULL!	59	0	0	#NULL!	54	78	4	1	0	0	4	1
68	0	72	0	2016	2016	0	0	2	2	1	0	#NULL!	0	0	1	72	155	0	#NULL!	0	#NULL!	56	#NULL!	#NULL!	#NULL!	71.8	103	3	0	0	0	5	0
69	0	65	1	2016	2016	1	1	7	5	1	0	#NULL!	1	1	0	71.4	157	2	#NULL!	1	1	60	1	0	0	76	120	0	0	0	0	5	0
70	0	47	0	2017	2017	0	0	7	4	1	0	#NULL!	1	0	0	64	176	0	#NULL!	0	#NULL!	66	0	0	0	68.6	112	0	0	0	0	3	0
71	0	29	1	2017	2017	0	0	5	2	1	0	#NULL!	1	0	0	57	164	1	1	0	#NULL!	60	0	0	0	66.6	112	0	0	0	0	1	0
72	0	27	0	2017	2017	1	0	7	3	1	0	#NULL!	0	0	2	46	157	0	#NULL!	0	#NULL!	56	#NULL!	#NULL!	#NULL!	52	289	1	0	0	0	1	0
73	0	34	1	2017	2017	1	1	7	#NULL!	0	0	#NULL!	1	0	0	58.4	180	0	#NULL!	0	#NULL!	56	0	0	2	60.2	112	1	0	0	0	1	0
74	0	39	0	2017	2017	0	0	7	5	1	0	#NULL!	1	0	0	60.5	164	0	#NULL!	0	#NULL!	37	#NULL!	#NULL!	#NULL!	#NULL!	0	4	1	0	0	2	#NULL!
75	0	24	1	2017	2017	0	0	7	0	1	0	#NULL!	1	0	0	47	178	0	#NULL!	0	#NULL!	56	0	1	1	44.6	74	2	0	0	0	0	1
76	0	57	0	2017	2017	1	0	7	6	0	0	#NULL!	1	0	0	64	#NULL!	0	#NULL!	1	#NULL!	38	#NULL!	#NULL!	#NULL!	#NULL!	0	4	1	2	0	4	#NULL!
77	0	57	1	2017	2017	1	1	7	6	1	1	0	0	0	1	60.5	149	0	#NULL!	0	#NULL!	58	#NULL!	#NULL!	#NULL!	64.5	34	3	0	0	0	4	0
78	0	21	1	2017	2017	0	0	7	0	1	0	#NULL!	1	0	0	64	166	0	#NULL!	0	#NULL!	59	0	0	0	68.6	122	0	0	0	0	0	0
79	0	19	1	2017	2017	0	0	7	1	1	1	1	1	4	0	54	166	0	#NULL!	0	#NULL!	58	0	0	0	56.9	112	0	0	0	0	0	0
80	0	28	0	2017	2017	1	1	7	5	0	0	#NULL!	0	0	1	59	150	0	#NULL!	0	#NULL!	58	#NULL!	#NULL!	#NULL!	67.4	112	1	0	0	0	1	0
81	0	39	0	2017	2017	0	0	7	5	1	0	#NULL!	0	1	2	60.5	176	0	#NULL!	1	1	62	#NULL!	#NULL!	#NULL!	72.3	280	1	0	0	0	2	0
82	0	27	1	2017	2017	0	0	5	4	1	0	#NULL!	1	0	0	44.4	175	2	#NULL!	0	#NULL!	56	0	0	#NULL!	46.9	78	4	1	0	0	1	0
83	0	64	0	2017	2017	1	1	7	6	1	1	1	1	2	0	41	149	0	#NULL!	1	1	62	0	0	0	45.6	122	0	0	0	0	4	0
84	0	16	1	2017	2017	0	0	7	6	1	0	#NULL!	0	0	1	48	169	0	#NULL!	0	#NULL!	56	#NULL!	#NULL!	#NULL!	57.6	112	0	0	0	0	0	0
85	0	37	0	2017	2017	0	0	7	3	1	0	#NULL!	0	0	2	52	153	2	#NULL!	0	#NULL!	57	#NULL!	#NULL!	#NULL!	56	289	1	0	0	0	2	0
86	0	44	1	2017	2017	0	1	7	7	1	0	#NULL!	0	0	1	64	176	0	#NULL!	0	#NULL!	62	#NULL!	#NULL!	#NULL!	59.4	112	1	0	1	0	2	1
87	0	34	0	2017	2017	0	0	7	10	1	0	#NULL!	1	0	0	46	176	0	#NULL!	0	#NULL!	62	0	0	0	50.6	115	0	0	0	0	1	0
88	0	60	1	2017	2017	1	0	7	11	1	0	#NULL!	0	0	2	41.5	176	0	#NULL!	0	#NULL!	60	#NULL!	#NULL!	#NULL!	44	29	4	1	0	0	4	0
89	0	41	1	2017	2017	0	0	1	6	0	0	#NULL!	0	0	1	56.8	165	2	#NULL!	0	#NULL!	59	#NULL!	#NULL!	#NULL!	62.8	120	1	0	0	0	2	0
90	0	44	0	2017	2017	0	1	7	#NULL!	0	1	1	1	0	0	47	164	0	#NULL!	0	#NULL!	18	#NULL!	#NULL!	#NULL!	#NULL!	0	3	0	0	0	2	#NULL!
91	0	64	0	2017	2017	0	0	7	6	1	1	0	0	0	1	45	159	2	#NULL!	0	#NULL!	36	#NULL!	#NULL!	#NULL!	#NULL!	0	4	1	0	0	4	#NULL!
92	0	34	1	2017	2017	0	0	7	1	1	0	#NULL!	1	0	0	60.5	165	1	1	0	#NULL!	62	0	0	0	65.1	114	0	0	0	0	1	0
93	0	26	0	2017	2017	0	1	7	0	0	0	#NULL!	1	0	0	61	166	2	#NULL!	0	#NULL!	59	0	0	0	66.8	114	0	0	0	0	1	0
94	0	17	0	2017	2017	0	1	7	8	1	0	#NULL!	1	0	0	49	156	0	#NULL!	0	#NULL!	58	0	0	0	53.6	113	0	0	0	0	0	0
95	0	34	1	2017	2017	1	1	7	6	1	1	0	0	3	2	70.4	175	0	#NULL!	1	0	49	#NULL!	#NULL!	#NULL!	#NULL!	0	4	1	0	0	1	#NULL!
96	0	29	1	2017	2017	1	1	7	3	0	0	#NULL!	1	0	0	66.8	153	0	#NULL!	0	#NULL!	59	0	0	0	72.9	112	0	0	0	0	1	0
97	0	17	0	2017	2017	0	1	7	3	1	0	#NULL!	0	0	1	48.2	180	0	#NULL!	0	#NULL!	36	#NULL!	#NULL!	#NULL!	#NULL!	0	4	1	0	0	0	#NULL!
98	0	26	0	2017	2017	0	0	7	5	0	0	#NULL!	0	0	1	64	180	0	#NULL!	0	#NULL!	59	#NULL!	#NULL!	#NULL!	70	112	1	0	0	0	1	0
99	0	34	0	2017	2017	0	0	5	6	1	0	#NULL!	0	0	1	52.1	150	2	#NULL!	0	#NULL!	59	#NULL!	#NULL!	#NULL!	50	90	3	0	0	0	1	1
100	0	25	1	2017	2017	1	1	7	2	1	0	#NULL!	0	5	2	55.5	176	0	#NULL!	1	0	57	#NULL!	#NULL!	#NULL!	57.3	286	1	0	2	0	1	0
101	0	32	1	2017	2017	0	0	7	4	1	0	#NULL!	1	0	0	52	150	0	#NULL!	0	#NULL!	56	0	0	0	54.9	112	0	0	0	0	1	0
102	0	19	0	2017	2017	0	0	7	5	1	0	#NULL!	0	0	1	60	175	0	#NULL!	0	#NULL!	58	#NULL!	#NULL!	#NULL!	65.2	80	2	0	0	0	0	0
103	0	24	1	2017	2017	1	1	7	5	1	0	#NULL!	0	0	2	58	164	0	#NULL!	0	#NULL!	56	#NULL!	#NULL!	#NULL!	59.8	285	1	0	0	0	0	0
104	0	27	0	2017	2017	0	0	7	6	0	1	1	1	0	0	57	149	0	#NULL!	0	#NULL!	59	0	0	0	66.6	116	0	0	0	0	1	0
105	0	36	1	2017	2017	0	0	7	2	1	0	#NULL!	0	0	1	59	175	0	#NULL!	0	#NULL!	60	#NULL!	#NULL!	#NULL!	67.4	112	1	0	0	0	2	0
106	0	56	1	2017	2017	1	1	7	4	1	0	#NULL!	0	0	2	75.5	174	0	#NULL!	0	#NULL!	59	#NULL!	#NULL!	#NULL!	71	63	4	1	0	0	4	1
107	0	19	1	2017	2017	0	0	7	3	1	0	#NULL!	0	0	1	57	175	2	#NULL!	0	#NULL!	56	#NULL!	#NULL!	#NULL!	59.3	74	3	0	0	0	0	0
108	0	26	0	2017	2017	0	0	7	6	1	1	1	1	0	0	53	167	0	#NULL!	0	#NULL!	62	0	2	0	57.5	113	0	0	0	0	1	0
109	0	27	1	2017	2017	0	0	7	4	0	0	#NULL!	1	0	0	47	169	0	#NULL!	0	#NULL!	15	#NULL!	#NULL!	#NULL!	#NULL!	0	5	0	0	0	1	#NULL!
110	0	44	0	2017	2017	1	1	2	8	1	1	0	0	2	1	46	149	0	#NULL!	1	0	56	#NULL!	#NULL!	#NULL!	52	112	1	0	0	0	2	0
111	0	29	1	2017	2017	0	0	7	2	1	0	#NULL!	1	0	0	63.4	180	0	#NULL!	0	#NULL!	59	0	0	0	67.9	112	0	0	0	0	1	0
112	0	46	0	2017	2017	0	0	5	3	1	0	#NULL!	0	0	2	57.6	189	0	#NULL!	0	#NULL!	59	#NULL!	#NULL!	#NULL!	59.4	286	1	0	0	0	3	0
113	0	57	1	2017	2017	0	0	7	1	1	0	#NULL!	1	0	0	52	174	2	#NULL!	0	#NULL!	36	#NULL!	#NULL!	#NULL!	#NULL!	0	4	1	0	0	4	#NULL!
114	0	27	0	2017	2017	1	1	7	5	1	0	#NULL!	1	0	0	64	174	0	#NULL!	0	#NULL!	59	0	0	0	68.6	112	0	0	0	0	1	0
115	0	49	1	2017	2017	0	0	2	3	1	0	#NULL!	0	0	2	54.3	149	0	#NULL!	0	#NULL!	59	#NULL!	#NULL!	#NULL!	60.3	280	1	0	0	0	3	0
116	0	43	0	2017	2017	0	0	7	#NULL!	1	1	1	1	4	0	44.9	164	1	1	0	#NULL!	60	0	0	0	49.5	112	0	0	2	0	2	0
117	0	38	1	2017	2017	0	0	7	5	1	0	#NULL!	1	0	0	60.5	159	0	#NULL!	0	#NULL!	56	0	0	0	65.1	112	0	0	0	0	2	0
118	0	39	0	2017	2017	1	1	7	6	1	0	#NULL!	0	0	1	53	175	0	#NULL!	0	#NULL!	58	#NULL!	#NULL!	#NULL!	48	16	4	1	0	0	2	1
119	0	45	1	2017	2017	0	1	7	4	1	0	#NULL!	1	0	0	55.5	#NULL!	0	#NULL!	0	#NULL!	60	0	0	0	60.1	112	0	0	0	0	3	0
120	0	50	0	2017	2017	0	0	7	5	1	0	#NULL!	0	0	1	66.8	175	0	#NULL!	0	#NULL!	58	#NULL!	#NULL!	#NULL!	72.8	114	1	0	0	0	3	0
121	0	52	1	2017	2017	0	0	7	9	1	0	#NULL!	0	0	2	59	187	0	#NULL!	0	#NULL!	56	#NULL!	#NULL!	#NULL!	62	99	3	0	0	0	3	0
122	0	70	0	2017	2017	0	0	7	#NULL!	1	1	1	1	0	0	64	155	0	#NULL!	0	#NULL!	57	0	0	0	70.6	114	0	0	0	0	5	0
123	0	34	0	2017	2017	1	1	7	3	1	0	#NULL!	1	0	0	74	174	0	#NULL!	0	#NULL!	57	0	0	0	78.6	122	0	0	0	0	1	0
124	0	26	1	2017	2017	0	0	7	6	0	0	#NULL!	1	4	0	61	156	0	#NULL!	0	#NULL!	62	0	0	0	65.6	122	0	0	0	0	1	0
125	0	26	0	2017	2017	1	1	7	5	1	0	#NULL!	0	0	1	67	178	0	#NULL!	0	#NULL!	59	#NULL!	#NULL!	#NULL!	73	119	1	0	0	0	1	0
126	0	34	1	2017	2017	0	0	7	4	1	0	#NULL!	0	0	2	54.6	164	0	#NULL!	0	#NULL!	56	#NULL!	#NULL!	#NULL!	51.6	284	1	0	1	0	1	1
127	0	43	0	2017	2017	0	0	7	5	1	0	#NULL!	0	0	1	63.4	176	2	#NULL!	0	#NULL!	55	#NULL!	#NULL!	#NULL!	#NULL!	0	4	1	0	0	2	#NULL!
128	0	22	0	2017	2017	0	0	7	2	1	0	#NULL!	1	0	0	47	150	0	#NULL!	0	#NULL!	56	1	2	0	58.8	112	0	0	0	0	0	0
129	0	28	1	2017	2017	0	1	7	5	1	0	#NULL!	0	0	1	55.5	176	0	#NULL!	0	#NULL!	59	#NULL!	#NULL!	#NULL!	63.9	112	1	0	0	0	1	0
130	0	63	1	2017	2017	1	0	7	5	1	0	#NULL!	0	0	2	54.3	155	0	#NULL!	0	#NULL!	51	#NULL!	#NULL!	#NULL!	#NULL!	0	4	1	0	0	4	#NULL!
131	0	46	1	2017	2017	0	1	7	7	0	0	#NULL!	1	0	0	55.5	169	0	#NULL!	0	#NULL!	64	0	0	0	63.9	114	0	0	0	0	3	0
132	0	37	0	2017	2017	1	1	7	9	0	1	1	1	0	0	66.8	166	0	#NULL!	0	#NULL!	64	0	0	0	59.7	112	0	0	0	0	2	1
133	0	39	1	2017	2017	0	0	7	6	1	0	#NULL!	1	0	0	55	174	0	#NULL!	0	#NULL!	57	0	0	0	47.9	112	0	0	0	0	2	1
134	0	44	0	2017	2017	0	0	7	4	1	0	#NULL!	1	5	0	59.2	175	2	#NULL!	1	0	3	#NULL!	#NULL!	#NULL!	#NULL!	0	5	0	0	0	2	#NULL!
135	0	45	1	2017	2017	0	0	7	7	1	1	1	1	3	0	64.5	187	0	#NULL!	1	0	56	0	2	0	69.1	112	0	0	0	0	3	0
136	0	43	1	2017	2017	0	0	7	#NULL!	1	0	#NULL!	0	0	1	44.4	166	0	#NULL!	0	#NULL!	58	#NULL!	#NULL!	#NULL!	48.4	112	1	0	0	0	2	0
137	0	28	0	2017	2017	0	1	7	5	0	0	#NULL!	0	0	1	59.2	149	0	#NULL!	0	#NULL!	27	#NULL!	#NULL!	#NULL!	#NULL!	0	3	0	2	0	1	#NULL!
138	0	64	1	2017	2017	0	0	7	3	0	0	#NULL!	1	0	0	70.4	186	0	#NULL!	0	#NULL!	66	0	0	2	76.4	114	1	0	0	0	4	0
139	0	70	0	2017	2017	0	0	2	6	1	1	0	0	0	1	56	170	0	#NULL!	0	#NULL!	64	#NULL!	#NULL!	#NULL!	60.6	122	0	0	0	0	5	0
140	0	16	0	2017	2017	0	0	7	5	1	0	#NULL!	0	0	1	37	172	0	#NULL!	0	#NULL!	59	#NULL!	#NULL!	#NULL!	43	118	1	0	0	0	0	0
141	0	28	1	2017	2017	1	1	7	0	1	0	#NULL!	1	0	0	59.2	165	0	#NULL!	0	#NULL!	62	1	0	0	63.8	112	0	0	0	0	1	0
142	0	34	0	2017	2017	0	0	7	2	1	1	1	1	0	0	71.4	174	0	#NULL!	0	#NULL!	59	0	0	0	77.2	113	0	0	0	0	1	0
143	0	29	1	2017	2017	0	0	7	2	1	0	#NULL!	0	0	1	57	156	0	#NULL!	0	#NULL!	26	#NULL!	#NULL!	#NULL!	#NULL!	0	5	0	0	0	1	#NULL!
144	0	64	0	2017	2017	0	0	7	0	0	0	#NULL!	0	0	1	47	#NULL!	0	#NULL!	0	#NULL!	59	#NULL!	#NULL!	#NULL!	53	112	1	0	0	0	4	0
145	0	27	1	2017	2018	1	1	7	0	0	0	#NULL!	1	0	0	55.5	159	0	#NULL!	0	#NULL!	59	0	0	0	60.1	112	0	0	0	0	1	0
146	0	52	0	2017	2018	0	0	7	1	1	1	1	1	4	0	60	149	0	#NULL!	0	#NULL!	59	0	1	1	63.1	74	2	0	0	0	3	0
147	0	50	1	2017	2018	0	0	7	5	0	0	#NULL!	0	0	2	57	156	0	#NULL!	0	#NULL!	56	#NULL!	#NULL!	#NULL!	52.4	286	1	0	0	0	3	1
148	0	40	0	2017	2018	0	1	7	0	0	1	1	1	1	0	46	176	0	#NULL!	1	1	59	0	0	0	38.9	112	0	0	0	0	2	1
149	0	41	1	2017	2018	1	0	7	1	1	0	#NULL!	0	0	2	63.4	174	2	#NULL!	0	#NULL!	60	#NULL!	#NULL!	#NULL!	58.8	284	1	0	0	0	2	1
150	0	39	0	2017	2018	0	0	5	3	1	0	#NULL!	0	0	2	52	175	0	#NULL!	0	#NULL!	60	#NULL!	#NULL!	#NULL!	54.5	88	4	1	0	0	2	0
151	0	22	0	2018	2018	0	0	7	6	1	0	#NULL!	1	0	0	44.6	156	0	#NULL!	0	#NULL!	57	0	0	0	37.5	112	0	0	0	0	0	1
152	0	29	0	2018	2018	0	0	7	5	1	0	#NULL!	1	0	0	51	179	0	#NULL!	0	#NULL!	60	0	0	0	58.9	112	0	0	0	0	1	0
153	0	64	1	2018	2018	1	1	7	6	1	0	#NULL!	0	0	1	50.2	164	0	#NULL!	0	#NULL!	16	#NULL!	#NULL!	#NULL!	#NULL!	0	3	0	0	0	4	#NULL!
154	0	25	0	2018	2018	0	0	7	7	1	1	1	1	0	0	44.4	179	0	#NULL!	0	#NULL!	26	#NULL!	#NULL!	#NULL!	#NULL!	0	5	0	1	0	1	#NULL!
155	0	19	0	2018	2018	0	0	7	#NULL!	1	0	#NULL!	1	0	0	53	166	0	#NULL!	0	#NULL!	58	1	0	0	57.6	113	0	0	0	0	0	0
156	0	42	1	2018	2018	0	0	7	5	1	0	#NULL!	0	0	2	62	172	0	#NULL!	1	#NULL!	33	#NULL!	#NULL!	#NULL!	#NULL!	0	4	1	0	0	2	#NULL!
157	0	18	1	2018	2018	0	0	7	1	0	1	0	0	0	1	40	185	0	#NULL!	0	#NULL!	64	#NULL!	#NULL!	#NULL!	49.6	114	0	0	0	0	0	0
158	0	34	0	2018	2018	0	0	1	0	0	0	#NULL!	0	0	1	50	175	0	#NULL!	0	#NULL!	57	#NULL!	#NULL!	#NULL!	56	118	1	0	0	0	1	0
159	0	26	0	2018	2018	0	0	7	6	0	0	#NULL!	1	0	0	56	156	0	#NULL!	0	#NULL!	57	0	0	0	60.6	122	0	0	0	0	1	0
160	0	34	1	2018	2018	1	1	7	#NULL!	1	1	1	1	0	0	72	175	2	#NULL!	0	#NULL!	45	#NULL!	#NULL!	#NULL!	#NULL!	0	4	1	0	0	1	#NULL!
161	0	45	1	2018	2018	0	0	2	#NULL!	1	0	#NULL!	0	0	1	62	189	0	#NULL!	0	#NULL!	66	#NULL!	#NULL!	#NULL!	73.8	116	1	0	0	0	3	0
162	0	43	1	2018	2018	0	0	7	6	1	0	#NULL!	1	0	0	59.2	172	0	#NULL!	0	#NULL!	65	0	1	1	61.2	114	2	0	0	0	2	0
163	0	21	0	2018	2018	0	0	7	5	1	0	#NULL!	1	0	0	55	164	0	#NULL!	0	#NULL!	56	0	0	0	47.9	112	0	0	0	0	0	1
164	0	26	1	2018	2018	0	0	7	6	1	0	#NULL!	0	0	1	64.5	179	0	#NULL!	0	#NULL!	10	#NULL!	#NULL!	#NULL!	#NULL!	0	3	0	2	0	1	#NULL!
165	0	27	0	2018	2018	1	1	7	3	1	1	1	1	0	0	57	150	2	#NULL!	0	#NULL!	52	#NULL!	#NULL!	#NULL!	#NULL!	0	4	1	0	0	1	#NULL!
166	0	45	1	2018	2018	0	0	7	5	1	0	#NULL!	0	0	2	66.8	174	0	#NULL!	0	#NULL!	60	#NULL!	#NULL!	#NULL!	70.8	290	1	0	0	0	3	0
167	0	44	0	2018	2018	0	0	7	3	0	0	#NULL!	0	0	2	44.9	146	0	#NULL!	0	#NULL!	60	#NULL!	#NULL!	#NULL!	49.5	288	0	0	0	0	2	0
168	0	34	1	2018	2018	0	0	7	5	1	0	#NULL!	0	0	1	55	#NULL!	0	#NULL!	0	#NULL!	59	#NULL!	#NULL!	#NULL!	50.4	118	1	0	0	0	1	1
169	0	26	0	2018	2018	0	0	7	3	1	1	1	1	0	0	62	165	0	#NULL!	0	#NULL!	13	#NULL!	#NULL!	#NULL!	#NULL!	0	5	0	0	0	1	#NULL!
170	0	25	1	2018	2018	0	0	7	5	1	0	#NULL!	0	0	1	64	164	0	#NULL!	0	#NULL!	56	#NULL!	#NULL!	#NULL!	70	112	1	0	0	0	1	0
171	0	44	0	2018	2018	0	0	7	0	1	1	0	0	5	2	58	179	0	#NULL!	1	0	58	#NULL!	#NULL!	#NULL!	53	36	4	1	0	0	2	1
172	0	61	1	2018	2018	0	0	2	5	1	0	#NULL!	1	0	0	58.4	182	2	#NULL!	0	#NULL!	56	0	0	0	63	113	0	0	0	0	4	0
173	0	78	0	2018	2018	1	1	2	3	1	0	#NULL!	0	0	1	70.4	172	0	#NULL!	0	#NULL!	57	#NULL!	#NULL!	#NULL!	76.4	119	1	0	0	0	5	0
174	0	16	1	2018	2018	0	0	7	0	1	0	#NULL!	0	0	2	34.2	150	0	#NULL!	0	#NULL!	24	#NULL!	#NULL!	#NULL!	#NULL!	0	5	0	0	0	0	#NULL!
175	0	34	0	2018	2018	0	0	7	3	1	1	1	1	0	0	74	#NULL!	0	#NULL!	0	#NULL!	58	0	0	0	83.6	112	0	0	0	0	1	0
176	0	38	1	2018	2018	0	0	7	0	1	0	#NULL!	1	0	0	51	#NULL!	0	#NULL!	0	#NULL!	58	0	2	0	56.8	112	0	0	0	0	2	0
177	0	26	0	2018	2018	1	1	7	3	1	0	#NULL!	0	0	1	54	159	2	#NULL!	0	#NULL!	59	#NULL!	#NULL!	#NULL!	58	112	1	0	2	0	1	0
178	0	27	1	2018	2018	0	0	7	0	1	0	#NULL!	1	0	0	46	174	0	#NULL!	0	#NULL!	59	0	0	0	55.6	120	0	0	0	0	1	0
179	0	18	0	2018	2018	0	0	7	4	0	1	1	1	0	0	55	156	2	#NULL!	0	#NULL!	7	#NULL!	#NULL!	#NULL!	#NULL!	0	5	0	0	0	0	#NULL!
180	0	41	1	2018	2018	0	0	7	5	0	0	#NULL!	1	0	0	59	175	0	#NULL!	0	#NULL!	59	0	1	#NULL!	60	98	3	0	0	0	2	0
181	0	23	0	2018	2018	1	1	7	5	1	0	#NULL!	0	0	2	62	165	2	#NULL!	0	#NULL!	58	#NULL!	#NULL!	#NULL!	63.8	290	1	0	0	0	0	0
182	0	24	1	2018	2018	1	0	7	#NULL!	1	0	#NULL!	0	0	1	53	153	0	#NULL!	0	#NULL!	37	#NULL!	#NULL!	#NULL!	#NULL!	0	4	1	0	0	0	#NULL!
183	0	27	0	2018	2018	0	0	7	5	1	0	#NULL!	1	0	0	48.2	172	0	#NULL!	0	#NULL!	56	0	0	0	57.8	112	0	0	0	0	1	0
184	0	46	0	2018	2018	0	0	7	5	0	1	1	1	1	0	46.8	175	1	1	1	1	27	#NULL!	#NULL!	#NULL!	#NULL!	0	5	0	0	0	3	#NULL!
185	0	47	1	2018	2018	0	0	7	0	1	0	#NULL!	0	0	1	53	184	0	#NULL!	0	#NULL!	59	#NULL!	#NULL!	#NULL!	59	116	1	0	0	0	3	0
186	0	80	0	2018	2018	0	1	7	#NULL!	1	0	#NULL!	0	0	2	75.5	176	0	#NULL!	0	#NULL!	20	#NULL!	#NULL!	#NULL!	#NULL!	0	5	0	0	0	5	#NULL!
187	0	21	1	2018	2018	1	1	7	#NULL!	0	0	#NULL!	1	0	0	62	167	0	#NULL!	0	#NULL!	58	0	0	0	66.6	112	0	0	0	0	0	0
188	0	26	0	2018	2018	0	0	7	5	1	1	1	1	3	0	59	175	0	#NULL!	1	0	60	0	0	0	51.9	114	0	0	0	0	1	1
189	0	41	0	2018	2018	0	0	1	0	1	0	#NULL!	0	0	2	53	159	2	#NULL!	0	#NULL!	66	#NULL!	#NULL!	#NULL!	64.8	290	1	0	0	0	2	0
190	0	51	1	2018	2018	0	0	7	5	1	0	#NULL!	0	0	1	57.6	184	0	#NULL!	0	#NULL!	16	#NULL!	#NULL!	#NULL!	#NULL!	0	5	0	0	0	3	#NULL!
191	0	42	1	2018	2018	0	0	7	0	1	1	1	1	2	0	46	179	0	#NULL!	1	1	21	#NULL!	#NULL!	#NULL!	#NULL!	0	5	0	1	0	2	#NULL!
192	0	50	0	2018	2019	1	1	7	5	1	0	#NULL!	0	0	1	53	188	0	#NULL!	0	#NULL!	56	#NULL!	#NULL!	#NULL!	55	82	3	0	0	0	3	0
193	0	35	1	2018	2019	0	0	7	8	1	0	#NULL!	0	0	1	46.8	164	0	#NULL!	0	#NULL!	56	#NULL!	#NULL!	#NULL!	52.8	112	1	0	0	0	2	0
194	0	45	0	2018	2019	0	1	7	6	1	0	#NULL!	0	0	2	64	157	2	#NULL!	0	#NULL!	58	#NULL!	#NULL!	#NULL!	75.8	286	1	0	0	0	3	0
195	0	22	1	2018	2019	0	0	7	8	1	0	#NULL!	1	0	0	44.4	179	2	#NULL!	0	#NULL!	64	0	0	0	49.2	120	0	0	0	0	0	0
196	0	17	1	2018	2019	0	0	7	#NULL!	1	1	1	1	0	0	47	178	0	#NULL!	0	#NULL!	59	0	0	0	54.9	118	0	0	0	0	0	0
197	0	26	0	2018	2019	0	0	7	4	1	1	1	1	3	0	56.8	175	1	1	1	0	60	0	0	0	59.7	112	0	0	0	0	1	0
198	0	37	0	2018	2019	0	1	7	5	1	0	#NULL!	1	0	0	61	175	0	#NULL!	0	#NULL!	8	#NULL!	#NULL!	#NULL!	#NULL!	0	5	0	0	0	2	#NULL!
199	0	48	1	2018	2019	0	0	2	3	1	0	#NULL!	0	0	2	64.5	187	0	#NULL!	0	#NULL!	63	#NULL!	#NULL!	#NULL!	76.3	286	1	0	0	0	3	0
200	0	25	0	2018	2019	0	0	7	6	1	0	#NULL!	0	0	2	52	174	0	#NULL!	0	#NULL!	58	#NULL!	#NULL!	#NULL!	56	284	1	0	0	0	1	0
201	0	34	0	2018	2019	0	0	7	5	1	1	1	1	0	0	58.4	150	0	#NULL!	0	#NULL!	15	#NULL!	#NULL!	#NULL!	#NULL!	0	5	0	1	0	1	#NULL!
202	0	26	1	2018	2019	1	1	7	4	1	0	#NULL!	0	0	2	64.5	155	0	#NULL!	0	#NULL!	62	#NULL!	#NULL!	#NULL!	68.5	289	1	0	0	0	1	0
203	0	56	0	2018	2019	0	0	7	5	1	1	1	1	0	0	46	181	0	#NULL!	0	#NULL!	24	#NULL!	#NULL!	#NULL!	#NULL!	0	5	0	0	0	4	#NULL!
204	0	28	1	2018	2019	0	0	5	6	0	0	#NULL!	0	0	1	64	185	0	#NULL!	0	#NULL!	39	#NULL!	#NULL!	#NULL!	#NULL!	0	4	1	0	0	1	#NULL!
205	0	42	0	2018	2019	0	0	7	3	0	1	0	0	1	1	58	179	0	#NULL!	1	1	56	#NULL!	#NULL!	#NULL!	53.4	112	1	0	0	0	2	1
206	0	21	1	2018	2019	0	1	7	4	1	0	#NULL!	0	0	2	59	155	0	#NULL!	0	#NULL!	59	#NULL!	#NULL!	#NULL!	65	286	1	0	0	0	0	0
207	0	15	0	2018	2019	0	0	7	7	1	0	#NULL!	1	0	0	43	169	0	#NULL!	0	#NULL!	20	#NULL!	#NULL!	#NULL!	#NULL!	0	5	0	0	0	0	#NULL!
208	0	28	1	2018	2019	1	0	7	5	1	0	#NULL!	0	0	1	56.8	176	0	#NULL!	0	#NULL!	56	#NULL!	#NULL!	#NULL!	54	110	3	0	0	0	1	1
209	0	25	0	2018	2019	1	0	7	1	1	0	#NULL!	0	0	1	67	149	0	#NULL!	0	#NULL!	60	#NULL!	#NULL!	#NULL!	63.1	25	4	1	0	0	1	1
210	0	19	1	2018	2019	1	1	7	6	1	0	#NULL!	0	0	1	47	157	0	#NULL!	0	#NULL!	60	#NULL!	#NULL!	#NULL!	50.8	75	4	1	0	0	0	0
211	0	16	0	2018	2019	0	0	7	5	1	0	#NULL!	1	0	0	39	159	0	#NULL!	0	#NULL!	17	#NULL!	#NULL!	#NULL!	#NULL!	0	5	0	0	0	0	#NULL!
212	0	52	1	2018	2019	0	0	7	0	1	1	1	1	3	0	53	166	0	#NULL!	1	0	56	0	0	0	57.9	113	0	0	0	0	3	0
213	0	54	1	2018	2019	0	0	2	5	1	1	1	1	0	0	60.5	180	0	#NULL!	0	#NULL!	62	0	0	0	65.3	120	0	0	0	0	3	0
214	0	38	0	2018	2019	1	1	7	#NULL!	1	0	#NULL!	1	0	0	60.5	176	0	#NULL!	0	#NULL!	47	#NULL!	#NULL!	#NULL!	#NULL!	0	4	1	1	0	2	#NULL!
215	0	17	1	2018	2019	0	0	7	0	0	0	#NULL!	0	0	2	52	175	0	#NULL!	0	#NULL!	66	#NULL!	#NULL!	#NULL!	49	290	1	0	0	0	0	1
216	0	58	1	2018	2019	0	0	7	3	1	1	1	1	2	0	55.5	167	2	#NULL!	1	1	57	1	0	0	63.4	113	0	0	0	0	4	0
217	0	45	0	2018	2019	1	0	7	6	1	0	#NULL!	0	0	2	56.8	186	0	#NULL!	0	#NULL!	6	#NULL!	#NULL!	#NULL!	#NULL!	0	5	0	0	0	3	#NULL!
218	0	47	0	2018	2019	0	0	7	4	1	0	#NULL!	1	0	0	58	165	2	#NULL!	0	#NULL!	60	0	0	0	60.9	112	0	0	0	0	3	0
219	0	63	1	2018	2018	0	0	2	5	1	0	#NULL!	0	0	1	40	165	0	#NULL!	0	#NULL!	57	#NULL!	#NULL!	#NULL!	44	112	1	0	0	0	4	0
220	0	22	0	2018	2019	0	0	7	7	0	0	#NULL!	0	0	1	58	166	0	#NULL!	0	#NULL!	57	#NULL!	#NULL!	#NULL!	64.1	112	0	0	0	0	0	0
221	0	26	1	2018	2019	0	1	7	5	1	1	1	1	0	0	51	176	2	#NULL!	0	#NULL!	58	0	0	0	55.5	114	0	0	0	0	1	0
222	0	18	0	2018	2019	0	0	7	6	0	0	#NULL!	0	0	1	52	176	0	#NULL!	0	#NULL!	14	#NULL!	#NULL!	#NULL!	#NULL!	0	5	0	0	0	0	#NULL!
223	0	64	1	2018	2019	0	0	7	5	1	0	#NULL!	0	0	1	59	166	2	#NULL!	0	#NULL!	59	#NULL!	#NULL!	#NULL!	54.4	112	1	0	0	0	4	1
224	0	22	1	2018	2019	0	0	1	3	1	0	#NULL!	1	0	0	46	159	0	#NULL!	0	#NULL!	19	#NULL!	#NULL!	#NULL!	#NULL!	0	5	0	0	0	0	#NULL!
225	0	43	1	2018	2019	0	0	7	5	1	0	#NULL!	1	0	0	66.8	169	2	#NULL!	0	#NULL!	56	2	#NULL!	#NULL!	62	64	4	1	0	0	2	1
226	0	39	0	2018	2019	0	0	7	4	1	1	1	1	0	0	67	169	1	1	0	#NULL!	58	0	0	0	74.9	112	0	0	0	0	2	0
227	0	21	1	2018	2019	1	1	7	5	1	0	#NULL!	0	0	1	60.5	176	0	#NULL!	0	#NULL!	57	#NULL!	#NULL!	#NULL!	63.4	112	0	0	0	0	0	0
228	0	20	0	2018	2019	0	0	7	6	1	0	#NULL!	1	0	0	55	175	0	#NULL!	0	#NULL!	64	0	0	0	64.6	122	0	0	1	0	0	0
229	0	18	1	2019	2019	0	0	7	#NULL!	1	1	1	1	0	0	46	179	0	#NULL!	0	#NULL!	62	0	#NULL!	#NULL!	48.2	34	3	0	0	0	0	0
230	0	58	0	2019	2019	0	0	2	5	0	0	#NULL!	1	0	0	57.6	155	0	#NULL!	0	#NULL!	63	0	0	0	62.2	116	0	0	0	0	4	0
231	0	59	0	2019	2019	0	0	7	3	1	0	#NULL!	0	0	2	60.5	175	0	#NULL!	0	#NULL!	55	#NULL!	#NULL!	#NULL!	#NULL!	0	4	1	0	0	4	#NULL!
232	0	57	0	2019	2019	1	1	7	2	0	0	#NULL!	0	0	1	54.6	166	0	#NULL!	0	#NULL!	62	#NULL!	#NULL!	#NULL!	59.2	118	0	0	0	0	4	0
233	0	24	0	2019	2019	0	0	7	2	0	1	1	1	4	0	59.2	174	0	#NULL!	0	#NULL!	60	0	0	0	65	120	0	0	0	0	0	0
234	0	19	1	2019	2019	1	1	7	5	1	0	#NULL!	0	0	2	53.3	155	2	#NULL!	0	#NULL!	58	#NULL!	#NULL!	#NULL!	55.1	280	1	0	0	0	0	0
235	0	62	1	2019	2019	1	1	7	#NULL!	1	0	#NULL!	0	0	1	58	146	0	#NULL!	0	#NULL!	27	#NULL!	#NULL!	#NULL!	#NULL!	0	5	0	0	0	4	#NULL!
236	0	36	1	2019	2019	1	1	7	0	1	0	#NULL!	0	0	1	56.8	156	0	#NULL!	0	#NULL!	56	#NULL!	#NULL!	#NULL!	53.8	112	1	0	0	0	2	1
237	0	29	0	2019	2019	0	0	7	5	1	1	1	1	0	0	58	166	0	#NULL!	0	#NULL!	58	0	0	0	67.6	113	0	0	0	0	1	0
238	0	54	0	2019	2019	1	1	7	6	1	0	#NULL!	1	0	0	59	175	0	#NULL!	0	#NULL!	57	0	0	0	66.9	112	0	0	0	0	3	0
239	0	58	1	2019	2019	0	0	7	4	1	1	1	1	3	0	72	#NULL!	2	#NULL!	1	0	59	0	0	0	64.9	114	0	0	0	0	4	1
240	0	54	1	2019	2019	0	0	7	5	1	0	#NULL!	1	0	0	52.1	#NULL!	0	#NULL!	0	#NULL!	60	0	0	0	60	112	0	0	0	0	3	0
241	0	15	0	2019	2019	0	0	7	2	0	1	1	1	0	0	42.5	165	0	#NULL!	0	#NULL!	59	2	0	0	47.1	119	0	0	0	0	0	0
242	0	21	1	2019	2019	1	1	7	5	0	0	#NULL!	0	0	1	75.5	178	0	#NULL!	0	#NULL!	32	#NULL!	#NULL!	#NULL!	#NULL!	0	4	1	0	0	0	#NULL!
243	0	26	1	2019	2019	0	0	7	5	1	0	#NULL!	0	0	2	60.5	153	0	#NULL!	0	#NULL!	59	#NULL!	#NULL!	#NULL!	60	76	3	0	0	0	1	1
244	0	24	1	2019	2019	0	0	7	3	0	0	#NULL!	0	0	1	57	150	0	#NULL!	0	#NULL!	57	#NULL!	#NULL!	#NULL!	61.5	113	1	0	0	0	0	0
245	0	32	0	2019	2019	0	0	7	2	1	0	#NULL!	0	0	1	64	164	0	#NULL!	0	#NULL!	64	#NULL!	#NULL!	#NULL!	69.8	120	0	0	0	0	1	0
246	0	65	1	2019	2019	1	1	2	3	0	1	1	1	0	0	58.4	175	0	#NULL!	0	#NULL!	59	0	0	2	60.2	112	1	0	0	0	5	0
247	0	18	1	2019	2019	0	0	7	4	1	0	#NULL!	1	0	0	41	172	0	#NULL!	0	#NULL!	58	0	0	0	50.6	113	0	0	0	0	0	0
248	0	45	1	2019	2019	0	0	7	8	1	0	#NULL!	1	0	0	53	176	2	#NULL!	0	#NULL!	59	0	0	0	62.6	115	0	0	0	0	3	0
249	0	65	1	2019	2019	0	0	7	5	0	1	1	1	1	0	52.1	184	2	#NULL!	1	1	56	0	0	0	56.6	112	0	0	0	0	5	0
250	0	46	1	2019	2019	1	1	7	4	1	0	#NULL!	1	0	0	54.8	164	2	#NULL!	0	#NULL!	24	#NULL!	#NULL!	#NULL!	#NULL!	0	5	0	0	0	3	#NULL!
251	0	40	1	2019	2019	0	0	7	6	0	0	#NULL!	0	0	2	48.2	156	1	1	0	#NULL!	66	#NULL!	#NULL!	#NULL!	45.2	280	1	0	0	0	2	1
252	0	20	0	2019	2019	0	0	7	2	1	1	1	1	0	0	59	180	0	#NULL!	0	#NULL!	59	0	0	0	63.5	120	0	0	0	0	0	0
253	0	25	0	2019	2019	0	0	7	5	1	0	#NULL!	0	0	2	44.6	155	0	#NULL!	0	#NULL!	56	#NULL!	#NULL!	#NULL!	41.6	282	1	0	0	0	1	1
254	0	29	1	2019	2019	1	1	7	5	0	0	#NULL!	0	0	1	61	155	0	#NULL!	0	#NULL!	42	#NULL!	#NULL!	#NULL!	#NULL!	0	4	1	0	0	1	#NULL!
255	0	33	0	2019	2019	0	0	7	5	0	0	#NULL!	1	0	0	56	175	0	#NULL!	0	#NULL!	62	0	0	0	64.4	118	0	0	0	0	1	0
256	0	64	1	2019	2019	0	0	7	5	1	1	1	1	0	0	56	187	0	#NULL!	0	#NULL!	56	0	0	0	60.8	118	0	0	1	0	4	0
257	0	23	0	2019	2019	0	0	7	#NULL!	1	0	#NULL!	1	0	0	63.4	146	0	#NULL!	0	#NULL!	60	0	0	0	71.8	116	0	0	0	0	0	0
258	0	59	1	2019	2019	1	1	7	6	1	0	#NULL!	0	0	1	75.5	180	0	#NULL!	0	#NULL!	59	#NULL!	#NULL!	#NULL!	70.9	118	1	0	0	0	4	1
259	0	66	0	2019	2019	0	0	7	5	1	1	1	1	0	0	47	186	0	#NULL!	0	#NULL!	58	0	0	0	51.5	114	0	0	0	0	5	0
260	0	65	1	2019	2019	1	0	7	5	1	0	#NULL!	0	0	1	58.4	#NULL!	0	#NULL!	0	#NULL!	60	#NULL!	#NULL!	#NULL!	61.3	116	0	0	0	0	5	0
261	0	21	0	2019	2019	0	0	7	4	0	1	0	0	0	2	54	172	0	#NULL!	0	#NULL!	59	#NULL!	#NULL!	#NULL!	60	280	1	0	0	0	0	0
262	0	16	1	2019	2019	1	1	7	2	1	0	#NULL!	0	0	1	38.5	146	2	#NULL!	0	#NULL!	64	#NULL!	#NULL!	#NULL!	43	112	0	0	0	0	0	0
263	0	15	0	2019	2019	0	0	7	5	1	0	#NULL!	1	0	0	42	164	0	#NULL!	0	#NULL!	15	#NULL!	#NULL!	#NULL!	#NULL!	0	5	0	0	0	0	#NULL!
264	0	38	1	2019	2019	0	0	7	#NULL!	1	0	#NULL!	1	0	0	53	175	0	#NULL!	0	#NULL!	59	0	0	0	57.8	112	0	0	0	0	2	0
265	0	54	0	2019	2019	0	0	7	5	1	1	1	1	0	0	72	169	0	#NULL!	0	#NULL!	60	0	0	0	81.6	112	0	0	0	0	3	0
266	0	59	1	2019	2019	1	1	7	5	0	0	#NULL!	1	0	0	44	149	0	#NULL!	1	#NULL!	35	#NULL!	#NULL!	#NULL!	#NULL!	0	4	1	0	0	4	#NULL!
267	0	72	1	2019	2019	0	0	7	5	1	0	#NULL!	1	0	0	64	150	0	#NULL!	0	#NULL!	56	0	0	0	75.8	112	0	0	0	0	5	0
268	0	65	1	2019	2019	1	1	7	0	1	0	#NULL!	0	0	1	50	189	2	#NULL!	0	#NULL!	34	#NULL!	#NULL!	#NULL!	#NULL!	0	4	1	0	0	5	#NULL!
269	0	25	1	2019	2019	1	1	2	5	1	0	#NULL!	1	0	0	64	179	2	#NULL!	0	#NULL!	58	0	0	0	68.6	116	0	0	0	0	1	0
270	0	29	0	2019	2019	0	0	7	0	0	0	#NULL!	0	0	2	56	159	0	#NULL!	0	#NULL!	59	#NULL!	#NULL!	#NULL!	62	282	1	0	2	0	1	0
271	0	27	1	2019	2019	0	1	7	5	1	1	1	1	3	0	52	149	0	#NULL!	1	0	60	0	0	0	56.6	112	0	0	0	0	1	0
272	0	34	1	2019	2019	0	1	5	0	0	0	#NULL!	0	0	1	46	185	2	#NULL!	0	#NULL!	60	#NULL!	#NULL!	#NULL!	55.6	112	0	0	0	0	1	0
273	0	39	0	2019	2019	0	0	7	5	1	0	#NULL!	0	0	1	60	166	2	#NULL!	0	#NULL!	60	#NULL!	#NULL!	#NULL!	61.8	112	1	0	0	0	2	0
274	0	24	1	2019	2019	1	1	7	5	1	0	#NULL!	0	0	1	56.8	176	0	#NULL!	0	#NULL!	64	#NULL!	#NULL!	#NULL!	61.3	116	0	0	0	0	0	0
275	0	56	0	2019	2019	0	0	7	3	1	1	1	1	0	0	52	172	1	1	0	#NULL!	60	0	#NULL!	#NULL!	54	45	3	0	0	0	4	0
276	0	57	1	2019	2019	0	0	7	3	1	1	0	0	0	1	60.5	172	0	#NULL!	0	#NULL!	57	#NULL!	#NULL!	#NULL!	66.7	78	4	1	0	0	4	0
277	0	21	0	2019	2019	0	0	7	3	1	0	#NULL!	0	0	1	60.5	155	0	#NULL!	0	#NULL!	56	#NULL!	#NULL!	#NULL!	66.5	112	1	0	0	0	0	0
278	0	19	1	2019	2019	1	1	7	5	0	0	#NULL!	1	0	0	42	146	2	#NULL!	0	#NULL!	60	0	0	0	46.6	112	0	0	0	0	0	0
279	0	28	0	2019	2019	0	0	7	4	1	0	#NULL!	1	0	0	64	164	0	#NULL!	0	#NULL!	57	0	0	2	70	118	1	0	0	0	1	0
280	0	65	1	2019	2020	0	0	7	3	1	0	#NULL!	0	0	2	59	156	0	#NULL!	0	#NULL!	36	#NULL!	#NULL!	#NULL!	#NULL!	0	4	1	0	0	5	#NULL!
281	0	45	0	2019	2020	0	0	7	#NULL!	1	0	#NULL!	0	0	2	63.4	164	0	#NULL!	0	#NULL!	57	#NULL!	#NULL!	#NULL!	65.2	281	1	0	0	0	3	0
282	0	64	1	2019	2020	0	0	7	#NULL!	1	1	1	1	1	0	46	169	0	#NULL!	1	1	58	0	0	0	51.8	114	0	0	0	0	4	0
283	0	16	0	2019	2020	0	0	7	#NULL!	1	1	1	1	0	0	39	164	0	#NULL!	0	#NULL!	58	0	0	0	31.9	114	0	0	0	0	0	1
284	0	37	1	2019	2020	0	0	7	5	0	1	1	1	0	0	64.5	155	0	#NULL!	0	#NULL!	24	#NULL!	#NULL!	#NULL!	#NULL!	0	5	0	0	0	2	#NULL!
285	0	44	0	2019	2020	1	0	7	#NULL!	1	0	#NULL!	0	0	1	44.6	175	0	#NULL!	0	#NULL!	59	#NULL!	#NULL!	#NULL!	40	112	1	0	2	0	2	1
286	0	34	1	2019	2020	0	0	7	5	1	0	#NULL!	1	0	0	61	180	0	#NULL!	0	#NULL!	56	0	0	0	70.6	112	0	0	0	0	1	0
287	0	18	1	2019	2020	0	0	7	2	1	0	#NULL!	1	0	0	50	164	0	#NULL!	0	#NULL!	63	0	0	0	54.6	112	0	0	0	0	0	0
288	0	41	1	2019	2020	0	0	7	4	1	1	1	1	0	0	55.5	176	0	#NULL!	0	#NULL!	57	0	0	0	60.1	120	0	0	0	0	2	0
289	0	44	1	2019	2020	0	0	7	6	1	0	#NULL!	0	0	2	58	#NULL!	0	#NULL!	0	#NULL!	24	#NULL!	#NULL!	#NULL!	#NULL!	0	5	0	0	0	2	#NULL!
290	0	19	1	2019	2020	0	0	7	5	0	0	#NULL!	1	0	0	44	176	2	#NULL!	0	#NULL!	62	0	0	0	48.6	120	0	0	0	0	0	0
291	0	34	0	2019	2020	1	1	7	6	1	1	0	0	4	2	59	156	0	#NULL!	0	#NULL!	56	#NULL!	#NULL!	#NULL!	54.4	282	1	0	0	0	1	1
292	0	26	0	2019	2020	1	1	7	2	1	0	#NULL!	0	0	1	60.5	166	0	#NULL!	0	#NULL!	60	#NULL!	#NULL!	#NULL!	65.1	113	0	0	0	0	1	0
293	0	17	1	2019	2020	0	0	7	3	1	0	#NULL!	1	0	0	54	169	0	#NULL!	0	#NULL!	60	0	0	0	46.9	112	0	0	0	0	0	1
294	0	34	0	2019	2020	0	0	7	#NULL!	1	0	#NULL!	0	0	1	54	149	0	#NULL!	0	#NULL!	11	#NULL!	#NULL!	#NULL!	#NULL!	0	5	0	0	0	1	#NULL!
295	0	29	1	2019	2020	0	0	7	6	1	1	1	1	0	0	67	178	0	#NULL!	0	#NULL!	62	0	0	0	75.4	119	0	0	0	0	1	0
296	0	17	0	2019	2020	1	1	7	5	0	0	#NULL!	1	0	0	44.8	176	2	#NULL!	0	#NULL!	59	0	0	0	50.6	112	0	0	0	0	0	0
297	0	26	1	2019	2020	0	0	5	4	1	0	#NULL!	0	0	1	61	179	1	1	0	#NULL!	59	#NULL!	#NULL!	#NULL!	67	118	1	0	0	0	1	0
298	0	34	0	2019	2020	0	0	7	6	1	0	#NULL!	0	0	1	60	178	0	#NULL!	0	#NULL!	64	#NULL!	#NULL!	#NULL!	64.6	120	0	0	0	0	1	0
299	0	25	1	2019	2020	0	0	7	#NULL!	1	1	1	1	3	0	59.2	155	0	#NULL!	1	0	64	2	0	0	71	112	0	0	0	0	1	0
300	0	32	1	2019	2020	1	1	7	0	1	0	#NULL!	0	0	1	54.8	172	0	#NULL!	0	#NULL!	45	#NULL!	#NULL!	#NULL!	#NULL!	0	3	0	0	0	1	#NULL!
301	0	19	1	2019	2020	0	0	7	3	0	0	#NULL!	1	0	0	53	166	0	#NULL!	0	#NULL!	64	0	0	0	55.9	112	0	0	2	0	0	0
302	0	24	0	2019	2020	0	0	7	6	1	0	#NULL!	0	0	2	48.2	#NULL!	0	#NULL!	0	#NULL!	58	#NULL!	#NULL!	#NULL!	54.2	284	1	0	0	0	0	0
303	0	54	0	2019	2020	1	1	7	6	1	0	#NULL!	1	0	0	57	166	2	#NULL!	0	#NULL!	58	0	0	0	49.9	112	0	0	0	0	3	1
304	0	36	1	2019	2020	1	1	7	6	1	1	1	1	0	0	55.5	155	0	#NULL!	0	#NULL!	25	#NULL!	#NULL!	#NULL!	#NULL!	0	5	0	0	0	2	#NULL!
305	0	34	1	2019	2020	0	0	7	6	1	0	#NULL!	0	0	2	59	156	0	#NULL!	0	#NULL!	66	#NULL!	#NULL!	#NULL!	63	290	1	0	0	0	1	0
306	0	19	1	2019	2020	0	1	7	4	0	0	#NULL!	1	0	0	51.1	169	0	#NULL!	0	#NULL!	59	0	0	0	44	112	0	0	0	0	0	1
307	0	26	0	2019	2020	0	0	7	5	1	1	1	1	0	0	54.3	164	0	#NULL!	0	#NULL!	59	0	0	0	60.1	112	0	0	0	0	1	0
308	0	27	1	2019	2020	1	1	7	2	0	0	#NULL!	0	0	1	57	166	2	#NULL!	0	#NULL!	60	#NULL!	#NULL!	#NULL!	66.6	112	0	0	0	0	1	0
309	0	44	1	2019	2020	0	1	7	1	1	0	#NULL!	1	0	0	48.2	174	2	#NULL!	0	#NULL!	58	0	0	0	56.6	112	0	0	0	0	2	0
310	0	29	1	2019	2020	0	0	7	3	0	0	#NULL!	1	0	0	59	185	1	1	0	#NULL!	64	0	0	0	63.6	113	0	0	0	0	1	0
311	0	46	1	2019	2020	0	1	7	2	1	0	#NULL!	1	0	0	64	175	0	#NULL!	0	#NULL!	57	0	0	0	68.6	112	0	0	0	0	3	0
312	0	23	1	2019	2020	1	1	7	0	0	0	#NULL!	0	0	2	59	164	0	#NULL!	0	#NULL!	57	#NULL!	#NULL!	#NULL!	63	288	1	0	2	0	0	0
313	0	27	0	2019	2020	0	0	7	5	1	1	1	1	0	0	64	165	0	#NULL!	0	#NULL!	60	0	0	0	66.9	120	0	0	0	0	1	0
314	0	49	1	2019	2020	1	1	2	0	0	0	#NULL!	0	0	1	62	166	0	#NULL!	0	#NULL!	59	#NULL!	#NULL!	#NULL!	68	112	1	0	0	0	3	0
315	0	43	0	2019	2020	0	0	7	3	1	0	#NULL!	0	0	1	44.6	165	2	#NULL!	0	#NULL!	56	#NULL!	#NULL!	#NULL!	47.5	117	0	0	0	0	2	0
316	0	39	1	2019	2020	1	1	7	5	1	0	#NULL!	0	0	2	48.2	172	0	#NULL!	0	#NULL!	58	#NULL!	#NULL!	#NULL!	54	290	0	0	0	0	2	0
317	0	39	1	2019	2020	0	0	7	0	1	1	1	1	0	0	57	150	0	#NULL!	0	#NULL!	58	0	0	0	65.4	114	0	0	0	0	2	0
318	0	55	1	2019	2020	1	0	7	#NULL!	1	0	#NULL!	0	0	1	58	181	0	#NULL!	0	#NULL!	31	#NULL!	#NULL!	#NULL!	#NULL!	0	4	1	0	0	4	#NULL!
319	0	50	0	2020	2020	1	1	7	0	0	0	#NULL!	1	0	0	58	176	0	#NULL!	0	#NULL!	57	0	0	0	67.6	112	0	0	0	0	3	0
320	0	52	1	2020	2020	1	1	7	2	1	1	1	1	0	0	54	164	0	#NULL!	0	#NULL!	56	0	0	0	58.6	112	0	0	0	0	3	0
321	0	35	0	2020	2020	1	1	7	0	0	0	#NULL!	0	0	1	54.3	172	0	#NULL!	0	#NULL!	59	#NULL!	#NULL!	#NULL!	60.3	112	1	0	0	0	2	0
322	0	34	1	2020	2020	0	0	1	2	1	1	1	1	2	0	60.5	185	0	#NULL!	1	1	57	0	0	0	53.4	112	0	0	0	0	1	1
323	0	26	1	2020	2020	1	1	7	4	0	0	#NULL!	1	3	0	46.8	149	0	#NULL!	1	0	56	0	0	0	55.2	112	0	0	0	0	1	0
324	0	26	0	2020	2020	0	0	7	1	1	0	#NULL!	0	0	1	60.5	180	0	#NULL!	0	#NULL!	18	#NULL!	#NULL!	#NULL!	#NULL!	0	3	0	0	0	1	#NULL!
325	0	34	0	2020	2020	1	1	2	2	1	1	1	1	0	0	40	179	0	#NULL!	0	#NULL!	32	#NULL!	#NULL!	#NULL!	#NULL!	0	4	1	0	0	1	#NULL!
326	0	48	0	2020	2020	0	0	7	1	1	0	#NULL!	0	0	2	57	166	2	#NULL!	0	#NULL!	25	#NULL!	#NULL!	#NULL!	#NULL!	0	5	0	2	0	3	#NULL!
327	0	22	1	2020	2020	0	0	7	0	1	0	#NULL!	0	0	1	64	157	0	#NULL!	0	#NULL!	64	#NULL!	#NULL!	#NULL!	72.4	112	0	0	0	0	0	0
328	0	28	1	2020	2020	1	1	7	#NULL!	1	0	#NULL!	0	0	1	46	174	2	#NULL!	0	#NULL!	59	#NULL!	#NULL!	#NULL!	42.1	79	4	1	0	0	1	1
329	0	37	1	2020	2020	0	1	7	0	0	1	1	1	0	0	56	150	0	#NULL!	0	#NULL!	57	0	0	0	63.9	112	0	0	0	0	2	0
330	0	46	0	2020	2020	0	0	7	#NULL!	1	1	1	1	0	0	51	180	0	#NULL!	0	#NULL!	62	0	2	0	43.9	112	0	0	0	0	3	1
331	0	37	0	2020	2020	0	0	7	0	1	1	1	1	4	0	57	179	1	1	0	#NULL!	56	0	0	0	64.9	112	0	0	0	0	2	0
332	0	39	1	2020	2020	0	0	7	0	1	0	#NULL!	1	0	0	61	174	0	#NULL!	0	#NULL!	59	0	0	2	69.4	112	1	0	0	0	2	0
333	0	44	1	2020	2020	1	1	7	5	1	0	#NULL!	0	0	1	64	#NULL!	0	#NULL!	0	#NULL!	56	#NULL!	#NULL!	#NULL!	68.8	115	0	0	0	0	2	0
334	0	45	0	2020	2020	0	0	7	2	1	0	#NULL!	0	0	1	59	182	0	#NULL!	0	#NULL!	57	#NULL!	#NULL!	#NULL!	57.3	138	3	0	0	0	3	0
335	0	43	1	2020	2020	0	0	7	0	1	1	1	1	0	0	48.2	149	0	#NULL!	0	#NULL!	56	0	0	0	56.1	115	0	0	0	0	2	0
336	0	28	1	2020	2020	0	0	7	2	1	0	#NULL!	0	0	1	56.8	179	2	#NULL!	0	#NULL!	72	#NULL!	#NULL!	#NULL!	76	82	6	0	0	0	1	0
337	0	64	1	2020	2020	1	1	7	4	1	1	1	1	0	0	60.5	156	0	#NULL!	0	#NULL!	57	0	0	0	72.3	113	0	0	0	0	4	0
338	0	70	0	2020	2020	0	0	2	5	1	0	#NULL!	0	0	1	54.6	161	0	#NULL!	0	#NULL!	57	#NULL!	#NULL!	#NULL!	51.6	120	1	0	0	0	5	1
339	0	16	1	2020	2020	1	1	7	5	0	0	#NULL!	0	0	1	44	165	0	#NULL!	0	#NULL!	56	#NULL!	#NULL!	#NULL!	43.2	96	4	1	0	0	0	0
340	0	28	1	2020	2020	0	0	7	6	1	1	1	1	0	0	64	172	0	#NULL!	0	#NULL!	56	0	0	0	71.9	112	0	0	0	0	1	0
341	0	34	1	2020	2020	1	1	7	4	1	1	1	1	1	0	50.2	166	0	#NULL!	1	1	44	#NULL!	#NULL!	#NULL!	#NULL!	0	4	1	0	0	1	#NULL!
342	0	29	1	2020	2020	0	0	7	2	1	0	#NULL!	1	0	0	64	172	0	#NULL!	0	#NULL!	56	0	0	2	70	112	1	0	0	0	1	0
343	0	64	1	2020	2020	0	0	2	3	1	0	#NULL!	1	0	0	75.5	170	0	#NULL!	0	#NULL!	59	0	0	2	81.5	112	1	0	0	0	4	0
344	0	27	1	2020	2020	0	0	7	#NULL!	1	0	#NULL!	1	0	0	67	175	2	#NULL!	0	#NULL!	64	0	0	0	71.6	114	0	0	0	0	1	0
345	0	46	0	2020	2020	1	1	7	3	1	0	#NULL!	0	0	1	51	170	0	#NULL!	0	#NULL!	55	#NULL!	#NULL!	#NULL!	#NULL!	0	4	1	0	0	3	#NULL!
346	0	50	1	2020	2020	1	0	7	2	1	0	#NULL!	0	0	2	64.5	165	0	#NULL!	0	#NULL!	56	#NULL!	#NULL!	#NULL!	67	67	4	1	0	0	3	0
347	0	40	1	2020	2020	0	0	5	2	0	1	1	1	0	0	44.4	146	0	#NULL!	0	#NULL!	56	0	0	0	52.3	112	0	0	0	0	2	0
348	0	41	0	2020	2020	0	0	7	2	1	0	#NULL!	0	0	1	64	175	0	#NULL!	0	#NULL!	59	#NULL!	#NULL!	#NULL!	68	119	1	0	0	0	2	0
349	0	45	0	2020	2020	1	1	7	4	1	0	#NULL!	0	0	1	57	156	0	#NULL!	0	#NULL!	59	#NULL!	#NULL!	#NULL!	58.2	55	3	0	0	0	3	0
350	0	36	1	2020	2020	1	0	7	5	0	0	#NULL!	0	0	1	44.4	169	0	#NULL!	0	#NULL!	41	#NULL!	#NULL!	#NULL!	#NULL!	0	4	1	0	0	2	#NULL!
351	0	54	1	2020	2020	1	0	7	4	1	1	1	1	0	0	64	165	0	#NULL!	0	#NULL!	66	0	0	0	68.6	114	0	0	0	0	3	0
352	0	19	0	2020	2020	1	0	7	#NULL!	1	0	#NULL!	0	0	1	47	179	2	#NULL!	0	#NULL!	59	#NULL!	#NULL!	#NULL!	42.4	112	1	0	0	0	0	1
353	0	72	1	2020	2020	1	1	7	5	0	0	#NULL!	0	0	1	60.5	162	2	#NULL!	0	#NULL!	64	#NULL!	#NULL!	#NULL!	65.1	112	0	0	0	0	5	0
354	0	65	1	2020	2020	0	0	7	4	1	0	#NULL!	0	0	1	40	176	0	#NULL!	0	#NULL!	59	#NULL!	#NULL!	#NULL!	42.5	108	4	1	0	0	5	0
355	0	25	1	2020	2020	0	0	7	#NULL!	1	0	#NULL!	0	0	2	58	172	1	1	0	#NULL!	58	#NULL!	#NULL!	#NULL!	64	287	1	0	0	0	1	0
356	0	29	0	2020	2020	0	0	7	5	1	1	1	1	0	0	56	155	2	#NULL!	0	#NULL!	11	#NULL!	#NULL!	#NULL!	#NULL!	0	3	0	1	0	1	#NULL!
357	0	27	1	2020	2020	0	1	7	2	0	0	#NULL!	1	0	0	44.9	156	0	#NULL!	0	#NULL!	65	0	0	0	49.5	114	0	0	0	0	1	0
358	0	34	1	2020	2020	1	0	7	3	1	0	#NULL!	0	0	2	41.5	172	0	#NULL!	0	#NULL!	59	#NULL!	#NULL!	#NULL!	47.5	290	1	0	0	0	1	0
359	0	56	1	2020	2020	0	0	7	6	1	0	#NULL!	0	0	2	63.4	172	0	#NULL!	0	#NULL!	56	#NULL!	#NULL!	#NULL!	60	36	4	1	0	0	4	1
360	0	24	1	2020	2020	0	0	7	5	1	0	#NULL!	0	0	1	64	166	0	#NULL!	0	#NULL!	60	#NULL!	#NULL!	#NULL!	68.5	112	0	0	0	0	0	0
361	0	26	1	2020	2020	1	1	7	4	1	1	1	1	0	0	55.5	167	0	#NULL!	0	#NULL!	58	2	0	0	48.4	112	0	0	0	0	1	1
362	0	57	0	2020	2020	0	0	7	5	1	1	1	1	2	0	64	165	2	#NULL!	1	1	58	0	0	2	70	112	1	0	0	0	4	0
363	0	21	1	2020	2020	1	0	7	2	1	0	#NULL!	0	0	1	67	179	0	#NULL!	0	#NULL!	58	#NULL!	#NULL!	#NULL!	73	114	1	0	0	0	0	0
364	0	19	1	2020	2020	1	1	7	1	1	0	#NULL!	1	0	0	42	164	0	#NULL!	0	#NULL!	41	#NULL!	#NULL!	#NULL!	#NULL!	0	4	1	0	0	0	#NULL!
365	0	28	1	2020	2020	1	1	7	2	1	0	#NULL!	1	0	0	44.6	156	0	#NULL!	0	#NULL!	65	0	0	2	50.6	114	1	0	0	0	1	0
366	0	39	0	2020	2020	1	0	7	6	1	0	#NULL!	0	0	1	54	149	0	#NULL!	0	#NULL!	57	#NULL!	#NULL!	#NULL!	62.4	112	1	0	0	0	2	0
367	0	27	1	2020	2020	1	0	7	2	1	1	1	1	0	0	53	165	2	#NULL!	0	#NULL!	59	0	0	#NULL!	49.5	77	4	1	0	0	1	1
368	0	64	1	2020	2020	0	1	7	4	1	0	#NULL!	0	0	2	60.5	181	0	#NULL!	0	#NULL!	58	#NULL!	#NULL!	#NULL!	55.9	288	1	0	0	0	4	1
369	0	16	1	2020	2020	1	0	7	2	1	0	#NULL!	0	0	2	46.2	173	0	#NULL!	0	#NULL!	59	#NULL!	#NULL!	#NULL!	54.6	289	1	0	0	0	0	0
370	0	37	1	2020	2020	0	0	7	5	1	0	#NULL!	1	0	0	64	167	0	#NULL!	0	#NULL!	56	0	0	0	73.6	119	0	0	0	0	2	0
371	0	28	1	2020	2020	0	0	7	1	1	1	1	1	0	0	52	179	0	#NULL!	0	#NULL!	58	0	0	0	59.9	115	0	0	0	0	1	0
372	0	34	1	2020	2020	1	1	7	4	1	0	#NULL!	1	0	0	59	#NULL!	2	#NULL!	0	#NULL!	59	0	0	2	63	112	1	0	0	0	1	0
373	0	29	1	2020	2020	1	0	2	2	1	0	#NULL!	0	0	1	64	#NULL!	0	#NULL!	0	#NULL!	36	#NULL!	#NULL!	#NULL!	#NULL!	0	4	1	0	0	1	#NULL!
374	0	64	1	2020	2020	0	0	7	3	0	0	#NULL!	0	0	1	60.5	172	0	#NULL!	0	#NULL!	66	#NULL!	#NULL!	#NULL!	57.5	112	1	0	0	0	4	1
375	0	27	1	2020	2020	0	0	7	6	1	1	1	1	3	0	44.6	#NULL!	0	#NULL!	1	0	74	1	1	#NULL!	48	93	6	0	0	0	1	0
376	0	52	0	2020	2020	1	1	7	2	0	0	#NULL!	1	0	0	46.8	186	2	#NULL!	0	#NULL!	59	0	0	0	51.4	120	0	0	0	0	3	0
377	0	50	0	2020	2020	0	0	7	1	1	0	#NULL!	0	0	2	52	189	2	#NULL!	0	#NULL!	56	#NULL!	#NULL!	#NULL!	56	286	1	0	0	0	3	0
378	0	40	1	2020	2020	0	0	7	3	1	0	#NULL!	1	0	0	47	169	0	#NULL!	0	#NULL!	59	0	0	0	39.9	122	0	0	0	0	2	1
379	0	41	0	2020	2020	0	0	7	2	1	1	1	1	1	0	64	156	1	1	1	1	64	0	0	0	68.6	112	0	0	0	0	2	0
380	0	45	0	2020	2020	1	1	7	0	1	1	1	1	0	0	64	149	0	#NULL!	0	#NULL!	59	0	0	2	65.8	116	1	0	0	0	3	0
381	0	42	1	2020	2020	1	0	7	5	0	0	#NULL!	0	0	2	52	176	0	#NULL!	1	#NULL!	56	#NULL!	#NULL!	#NULL!	55	46	4	1	0	0	2	0
382	0	50	1	2020	2020	0	0	7	4	1	0	#NULL!	0	0	1	56	157	2	#NULL!	0	#NULL!	56	#NULL!	#NULL!	#NULL!	62	112	1	0	0	0	3	0
383	0	35	1	2020	2020	1	1	7	5	1	0	#NULL!	1	0	0	56	167	0	#NULL!	0	#NULL!	60	0	0	0	65.6	116	0	0	1	0	2	0
384	0	45	0	2020	2020	0	0	7	5	1	1	0	0	0	1	63.4	184	0	#NULL!	0	#NULL!	59	#NULL!	#NULL!	#NULL!	69.4	114	1	0	0	0	3	0
385	0	62	1	2020	2020	1	0	7	6	0	0	#NULL!	0	4	1	55.5	155	0	#NULL!	0	#NULL!	56	#NULL!	#NULL!	#NULL!	51.3	99	4	1	0	0	4	1
386	0	17	0	2020	2020	1	1	7	4	1	1	1	1	0	0	51	#NULL!	0	#NULL!	0	#NULL!	56	0	0	0	62.8	112	0	0	0	0	0	0
387	0	26	1	2020	2020	0	0	5	2	0	0	#NULL!	0	0	1	67	172	0	#NULL!	0	#NULL!	14	#NULL!	#NULL!	#NULL!	#NULL!	0	5	0	0	0	1	#NULL!
388	0	37	1	2020	2020	0	0	7	5	1	1	1	1	3	0	58	149	2	#NULL!	1	0	60	0	0	0	50.9	118	0	0	0	0	2	1
389	0	48	0	2020	2021	0	0	7	#NULL!	1	0	#NULL!	1	0	0	61	170	0	#NULL!	0	#NULL!	58	0	0	2	67	112	1	0	0	0	3	0
390	0	25	0	2020	2021	1	1	7	7	1	0	#NULL!	0	0	1	64	159	0	#NULL!	0	#NULL!	62	#NULL!	#NULL!	#NULL!	68.6	112	0	0	0	0	1	0
391	0	34	1	2020	2021	1	0	7	#NULL!	1	1	1	1	0	0	64	172	0	#NULL!	0	#NULL!	57	0	0	0	72.4	112	0	0	0	0	1	0
392	0	26	1	2020	2021	1	0	7	9	1	0	#NULL!	1	0	0	54.3	157	0	#NULL!	0	#NULL!	60	0	0	0	62.7	119	0	0	0	0	1	0
393	0	56	0	2020	2021	1	1	7	3	1	0	#NULL!	0	0	1	56	170	2	#NULL!	0	#NULL!	57	#NULL!	#NULL!	#NULL!	62	120	1	0	0	0	4	0
394	0	28	0	2020	2021	0	0	7	6	1	0	#NULL!	0	0	1	62	178	0	#NULL!	0	#NULL!	62	#NULL!	#NULL!	#NULL!	64.9	112	0	0	0	0	1	0
395	0	42	1	2020	2021	1	1	7	6	1	0	#NULL!	1	0	0	57	172	0	#NULL!	0	#NULL!	59	0	0	0	66.6	112	0	0	0	0	2	0
396	0	16	1	2020	2021	1	1	7	6	1	1	1	1	0	0	50	149	2	#NULL!	0	#NULL!	59	0	0	0	56.1	115	0	0	0	0	0	0
397	0	24	1	2020	2021	1	1	7	6	1	1	0	0	0	2	47	146	0	#NULL!	0	#NULL!	59	#NULL!	#NULL!	#NULL!	53	285	1	0	0	0	0	0
398	0	16	0	2020	2021	1	1	7	3	1	0	#NULL!	0	0	1	46	166	2	#NULL!	0	#NULL!	56	#NULL!	#NULL!	#NULL!	50.8	114	0	0	2	0	0	0
399	0	29	1	2020	2021	0	0	7	2	1	0	#NULL!	0	0	2	53	156	0	#NULL!	0	#NULL!	56	#NULL!	#NULL!	#NULL!	59	286	1	0	0	0	1	0
400	0	37	0	2020	2021	1	1	7	2	1	1	1	1	1	0	63.4	159	2	#NULL!	1	1	60	0	0	0	67.9	118	0	0	0	0	2	0
401	0	56	1	2020	2021	1	0	7	2	1	1	1	1	0	0	56.8	176	1	1	0	#NULL!	58	0	#NULL!	#NULL!	60	16	4	1	0	0	4	0
402	0	44	1	2020	2021	0	0	7	1	0	1	1	1	3	0	64	150	0	#NULL!	1	0	56	0	0	2	70	112	1	0	0	0	2	0
403	0	16	0	2020	2021	1	1	7	#NULL!	0	0	#NULL!	0	0	1	44.2	166	0	#NULL!	0	#NULL!	58	#NULL!	#NULL!	#NULL!	52.6	120	1	0	0	0	0	0
404	0	58	0	2020	2021	0	0	2	6	1	0	#NULL!	0	0	2	70.4	169	2	#NULL!	0	#NULL!	58	#NULL!	#NULL!	#NULL!	76.4	280	1	0	0	0	4	0
405	0	47	1	2020	2021	0	0	7	2	0	0	#NULL!	0	0	1	64	182	2	#NULL!	0	#NULL!	56	#NULL!	#NULL!	#NULL!	66.9	112	0	0	0	0	3	0
406	0	49	0	2020	2021	1	1	7	3	1	0	#NULL!	0	0	1	54.8	172	0	#NULL!	0	#NULL!	59	#NULL!	#NULL!	#NULL!	60.8	118	1	0	0	0	3	0
407	0	54	1	2020	2021	1	1	7	2	0	1	1	1	0	0	75.5	189	0	#NULL!	0	#NULL!	22	#NULL!	#NULL!	#NULL!	#NULL!	0	5	0	0	0	3	#NULL!
408	0	55	0	2020	2021	1	1	7	3	1	0	#NULL!	0	0	2	41	184	0	#NULL!	0	#NULL!	58	#NULL!	#NULL!	#NULL!	45	289	1	0	0	0	4	0
409	0	55	1	2020	2021	1	1	5	2	1	0	#NULL!	0	0	2	57.6	155	2	#NULL!	0	#NULL!	58	#NULL!	#NULL!	#NULL!	54.2	65	4	1	0	0	4	1
410	0	57	0	2020	2021	0	0	7	3	1	1	1	1	0	0	60.5	175	0	#NULL!	0	#NULL!	66	0	0	0	65.1	116	0	0	0	0	4	0
411	0	19	0	2020	2021	0	0	7	1	1	1	0	0	0	1	51	155	0	#NULL!	0	#NULL!	62	#NULL!	#NULL!	#NULL!	52.8	112	1	0	0	0	0	0
412	0	40	1	2020	2021	1	1	7	6	1	0	#NULL!	0	0	1	60.5	153	2	#NULL!	1	#NULL!	60	#NULL!	#NULL!	#NULL!	63.2	76	4	1	0	0	2	0
413	0	20	1	2020	2021	0	0	7	0	0	0	#NULL!	0	0	1	55	180	0	#NULL!	0	#NULL!	59	#NULL!	#NULL!	#NULL!	61	112	1	0	0	0	0	0
414	0	50	1	2020	2021	1	0	2	2	1	0	#NULL!	0	0	1	67	169	0	#NULL!	0	#NULL!	23	#NULL!	#NULL!	#NULL!	#NULL!	0	5	0	0	0	3	#NULL!
415	0	40	1	2020	2021	1	1	7	2	1	1	0	0	1	1	58	172	2	#NULL!	1	1	57	#NULL!	#NULL!	#NULL!	69.8	115	1	0	0	0	2	0
416	0	21	1	2020	2021	1	1	7	2	1	0	#NULL!	0	0	1	59	174	0	#NULL!	1	#NULL!	59	#NULL!	#NULL!	#NULL!	55.1	96	4	1	0	0	0	1
417	0	25	0	2020	2021	0	0	7	6	1	0	#NULL!	0	0	1	62	179	0	#NULL!	0	#NULL!	57	#NULL!	#NULL!	#NULL!	66	120	1	0	0	0	1	0
418	0	26	1	2020	2021	0	0	1	4	1	1	1	1	0	0	63.4	176	0	#NULL!	0	#NULL!	57	0	0	0	69.2	115	0	0	1	0	1	0
419	0	72	0	2020	2021	1	0	7	5	1	0	#NULL!	0	0	2	60.5	167	0	#NULL!	0	#NULL!	63	#NULL!	#NULL!	#NULL!	57.5	286	1	0	0	0	5	1
420	1	32	0	2016	2016	0	0	7	8	1	1	0	0	3	1	57	157	2	#NULL!	1	0	60	#NULL!	#NULL!	#NULL!	61.6	120	0	0	1	1	1	0
421	1	55	1	2016	2016	0	1	7	5	0	0	#NULL!	1	0	0	46.8	175	2	#NULL!	1	#NULL!	39	#NULL!	#NULL!	#NULL!	#NULL!	0	4	1	1	1	4	#NULL!
422	1	27	1	2016	2016	0	0	7	#NULL!	1	0	#NULL!	0	0	2	62	164	0	#NULL!	0	#NULL!	62	#NULL!	#NULL!	#NULL!	73.8	282	1	0	1	1	1	0
423	1	85	0	2016	2016	0	0	7	5	1	1	1	1	2	0	74	176	0	#NULL!	1	1	16	#NULL!	#NULL!	#NULL!	#NULL!	0	5	0	1	1	5	#NULL!
424	1	31	1	2016	2016	1	1	7	6	1	0	#NULL!	0	0	1	57.6	166	2	#NULL!	0	#NULL!	48	#NULL!	#NULL!	#NULL!	#NULL!	0	4	1	1	1	1	#NULL!
425	1	26	1	2016	2016	0	0	7	5	0	0	#NULL!	0	0	1	67	159	0	#NULL!	0	#NULL!	58	#NULL!	#NULL!	#NULL!	71	112	1	0	1	1	1	0
426	1	39	0	2016	2016	0	0	7	3	1	0	#NULL!	0	0	2	64	175	0	#NULL!	0	#NULL!	57	#NULL!	#NULL!	#NULL!	70	290	1	0	1	1	2	0
427	1	44	1	2016	2016	1	1	5	1	1	1	1	1	4	0	57	156	2	#NULL!	0	#NULL!	64	0	0	0	66.6	120	0	0	1	1	2	0
428	1	41	0	2016	2016	1	1	7	4	1	0	#NULL!	0	0	1	67	169	0	#NULL!	0	#NULL!	46	#NULL!	#NULL!	#NULL!	#NULL!	0	4	1	2	1	2	#NULL!
429	1	16	1	2016	2016	0	0	7	5	0	0	#NULL!	0	0	1	44	168	0	#NULL!	0	#NULL!	58	#NULL!	#NULL!	#NULL!	45.8	112	1	0	1	1	0	0
430	1	42	1	2016	2016	1	1	7	6	0	0	#NULL!	0	0	1	64	174	2	#NULL!	1	#NULL!	44	#NULL!	#NULL!	#NULL!	#NULL!	0	4	1	1	1	2	#NULL!
431	1	49	0	2016	2017	1	0	7	3	1	0	#NULL!	0	0	2	46.8	165	0	#NULL!	0	#NULL!	56	#NULL!	#NULL!	#NULL!	50.8	286	1	0	1	1	3	0
432	1	35	1	2016	2016	1	1	7	2	0	0	#NULL!	0	0	1	54.3	156	0	#NULL!	0	#NULL!	63	#NULL!	#NULL!	#NULL!	63.9	112	0	0	1	1	2	0
433	1	37	1	2016	2016	0	0	7	3	1	1	0	0	0	1	67	159	0	#NULL!	0	#NULL!	59	#NULL!	#NULL!	#NULL!	75.4	112	1	0	1	1	2	0
434	1	64	0	2016	2017	1	1	2	2	1	0	#NULL!	1	0	0	54.6	#NULL!	2	#NULL!	0	#NULL!	60	0	0	0	47.5	112	0	0	1	1	4	1
435	1	19	1	2016	2017	1	0	7	1	1	0	#NULL!	0	4	2	47	167	2	#NULL!	0	#NULL!	57	#NULL!	#NULL!	#NULL!	48.8	286	1	0	1	1	0	0
436	1	22	0	2016	2017	1	1	7	2	1	0	#NULL!	0	0	1	44.9	166	2	#NULL!	0	#NULL!	59	#NULL!	#NULL!	#NULL!	50.9	114	1	0	1	1	0	0
437	1	34	1	2017	2017	1	1	7	3	0	0	#NULL!	0	0	1	54.8	149	0	#NULL!	0	#NULL!	36	#NULL!	#NULL!	#NULL!	#NULL!	0	4	1	2	1	1	#NULL!
438	1	26	1	2017	2017	0	0	7	6	1	0	#NULL!	1	0	0	60	166	0	#NULL!	0	#NULL!	62	0	0	0	64.5	114	0	0	1	1	1	0
439	1	64	0	2017	2017	1	0	7	4	1	1	0	0	0	1	72	188	2	#NULL!	0	#NULL!	59	#NULL!	#NULL!	#NULL!	73.8	112	1	0	1	1	4	0
440	1	34	0	2017	2017	0	0	1	7	0	0	#NULL!	0	0	1	71.4	179	0	#NULL!	0	#NULL!	59	#NULL!	#NULL!	#NULL!	66	102	4	1	1	1	1	1
441	1	35	1	2017	2017	1	1	7	5	1	0	#NULL!	1	1	0	50.2	153	0	#NULL!	1	1	58	1	0	0	57.9	112	0	0	1	1	2	0
442	1	46	1	2017	2017	1	1	7	8	1	0	#NULL!	0	0	1	60.5	176	2	#NULL!	0	#NULL!	56	#NULL!	#NULL!	#NULL!	66.5	112	1	0	1	1	3	0
443	1	49	0	2017	2017	1	1	7	9	1	0	#NULL!	0	0	1	51	164	2	#NULL!	0	#NULL!	56	#NULL!	#NULL!	#NULL!	55	112	1	0	1	1	3	0
444	1	62	1	2017	2017	1	1	7	6	1	0	#NULL!	1	0	0	52.1	176	0	#NULL!	0	#NULL!	60	0	0	0	56.7	112	0	0	2	1	4	0
445	1	16	1	2017	2017	1	0	7	5	1	0	#NULL!	0	4	2	46	160	0	#NULL!	0	#NULL!	57	#NULL!	#NULL!	#NULL!	50	288	1	0	1	1	0	0
446	1	24	0	2017	2017	1	1	7	2	1	0	#NULL!	0	0	1	46	175	0	#NULL!	0	#NULL!	59	#NULL!	#NULL!	#NULL!	47.8	120	1	0	1	1	0	0
447	1	27	1	2017	2017	1	0	7	8	0	1	1	1	4	0	64	146	0	#NULL!	0	#NULL!	57	0	0	0	68.5	119	0	0	1	1	1	0
448	1	26	1	2017	2017	1	1	7	6	1	0	#NULL!	1	3	0	57	150	2	#NULL!	1	0	62	0	0	2	54	122	1	0	1	1	1	1
449	1	38	1	2017	2017	1	1	7	9	0	0	#NULL!	0	0	1	59	165	0	#NULL!	0	#NULL!	35	#NULL!	#NULL!	#NULL!	#NULL!	0	4	1	2	1	2	#NULL!
450	1	47	0	2017	2017	1	1	7	5	0	0	#NULL!	0	0	1	52	157	0	#NULL!	0	#NULL!	25	#NULL!	#NULL!	#NULL!	#NULL!	0	5	0	1	1	3	#NULL!
451	1	52	0	2017	2017	1	1	7	4	1	0	#NULL!	0	0	1	61	166	2	#NULL!	0	#NULL!	59	#NULL!	#NULL!	#NULL!	63.9	119	0	0	1	1	3	0
452	1	59	1	2017	2018	1	1	2	6	1	0	#NULL!	0	4	2	41.5	176	0	#NULL!	0	#NULL!	56	#NULL!	#NULL!	#NULL!	53.3	285	1	0	1	1	4	0
453	1	48	1	2017	2018	0	0	7	3	0	0	#NULL!	0	0	1	64	167	2	#NULL!	0	#NULL!	50	#NULL!	#NULL!	#NULL!	#NULL!	0	4	1	1	1	3	#NULL!
454	1	20	0	2017	2018	1	1	7	5	1	1	1	1	4	0	64	174	0	#NULL!	0	#NULL!	57	0	0	0	69.8	120	0	0	1	1	0	0
455	1	23	0	2017	2018	1	1	7	2	1	0	#NULL!	1	0	0	53	175	0	#NULL!	0	#NULL!	64	0	0	0	58.8	120	0	0	1	1	0	0
456	1	61	1	2017	2018	1	1	7	3	1	0	#NULL!	0	0	1	59	166	2	#NULL!	0	#NULL!	58	#NULL!	#NULL!	#NULL!	56.6	83	4	1	2	1	4	1
457	1	44	1	2017	2018	1	0	7	2	0	0	#NULL!	1	2	0	56.8	166	0	#NULL!	1	1	63	0	0	0	61.4	116	0	0	1	1	2	0
458	1	33	0	2017	2018	1	1	7	1	1	0	#NULL!	0	0	1	67	159	0	#NULL!	0	#NULL!	56	#NULL!	#NULL!	#NULL!	78.8	112	0	0	1	1	1	0
459	1	24	1	2017	2018	0	0	5	2	0	0	#NULL!	0	0	1	64	156	0	#NULL!	0	#NULL!	59	#NULL!	#NULL!	#NULL!	66.9	118	0	0	1	1	0	0
460	1	28	1	2017	2018	0	0	7	3	1	0	#NULL!	0	1	2	44.4	172	2	#NULL!	1	1	34	#NULL!	#NULL!	#NULL!	#NULL!	0	4	1	1	1	1	#NULL!
461	1	30	0	2018	2018	1	1	7	2	1	1	1	1	4	0	54.3	166	0	#NULL!	0	#NULL!	58	0	0	2	60.3	112	1	0	1	1	1	0
462	1	59	1	2018	2018	1	1	7	3	1	0	#NULL!	0	4	2	53	178	0	#NULL!	0	#NULL!	46	#NULL!	#NULL!	#NULL!	#NULL!	0	4	1	1	1	4	#NULL!
463	1	63	1	2018	2018	0	1	7	2	0	0	#NULL!	1	0	0	46	156	0	#NULL!	1	#NULL!	41	#NULL!	#NULL!	#NULL!	#NULL!	0	4	1	1	1	4	#NULL!
464	1	19	0	2018	2018	0	0	7	3	0	0	#NULL!	1	0	0	46.2	159	2	#NULL!	0	#NULL!	64	0	2	0	50.8	112	0	0	1	1	0	0
465	1	49	1	2018	2018	1	1	7	6	1	0	#NULL!	0	3	1	66.8	#NULL!	0	#NULL!	1	0	56	#NULL!	#NULL!	#NULL!	72.8	112	1	0	2	1	3	0
466	1	44	1	2018	2018	0	0	7	2	0	0	#NULL!	0	1	1	64	175	0	#NULL!	1	1	59	#NULL!	#NULL!	#NULL!	70	112	1	0	1	1	2	0
467	1	55	0	2018	2018	1	1	7	3	1	0	#NULL!	1	0	0	50	188	0	#NULL!	0	#NULL!	64	1	0	0	56.1	120	0	0	1	1	4	0
468	1	36	1	2018	2018	1	1	7	4	1	0	#NULL!	1	4	0	51	166	0	#NULL!	0	#NULL!	58	0	0	2	57	112	1	0	1	1	2	0
469	1	34	1	2018	2018	0	0	7	5	0	0	#NULL!	0	0	1	56	176	0	#NULL!	0	#NULL!	40	#NULL!	#NULL!	#NULL!	#NULL!	0	4	1	1	1	1	#NULL!
470	1	33	1	2018	2018	0	0	7	2	1	0	#NULL!	0	0	1	54.3	174	2	#NULL!	0	#NULL!	56	#NULL!	#NULL!	#NULL!	66.1	112	1	0	1	1	1	0
471	1	16	0	2018	2018	0	0	7	3	0	1	0	0	4	2	41	173	2	#NULL!	0	#NULL!	57	#NULL!	#NULL!	#NULL!	42.8	288	1	0	1	1	0	0
472	1	54	1	2018	2019	1	1	7	0	1	0	#NULL!	0	0	1	41.5	157	2	#NULL!	0	#NULL!	56	#NULL!	#NULL!	#NULL!	36.9	112	1	0	1	1	3	1
473	1	28	1	2018	2019	1	1	7	0	0	0	#NULL!	0	0	1	48.2	146	2	#NULL!	0	#NULL!	56	#NULL!	#NULL!	#NULL!	49.5	92	4	1	1	1	1	0
474	1	27	0	2018	2019	0	0	7	2	1	0	#NULL!	1	0	0	58	155	2	#NULL!	0	#NULL!	58	0	0	0	66.4	112	0	0	2	1	1	0
475	1	39	1	2018	2019	1	1	7	0	0	0	#NULL!	0	4	2	52	165	0	#NULL!	0	#NULL!	58	#NULL!	#NULL!	#NULL!	58	290	1	0	1	1	2	0
476	1	34	1	2018	2019	0	0	5	3	1	0	#NULL!	0	0	1	41	172	0	#NULL!	0	#NULL!	58	#NULL!	#NULL!	#NULL!	45	113	1	0	1	1	1	0
477	1	26	0	2018	2019	1	0	7	0	1	0	#NULL!	1	0	0	59	179	2	#NULL!	0	#NULL!	58	0	0	0	63.6	113	0	0	1	1	1	0
478	1	45	1	2018	2019	1	1	7	5	1	0	#NULL!	0	3	1	67	176	2	#NULL!	1	0	57	#NULL!	#NULL!	#NULL!	64	115	1	0	1	1	3	1
479	1	47	1	2018	2019	1	1	2	0	1	0	#NULL!	1	0	0	57	188	2	#NULL!	0	#NULL!	44	#NULL!	#NULL!	#NULL!	#NULL!	0	4	1	1	1	3	#NULL!
480	1	70	0	2019	2019	0	0	7	2	0	1	1	1	4	0	50.2	160	0	#NULL!	0	#NULL!	64	0	0	0	55	116	0	0	1	1	5	0
481	1	37	0	2019	2019	1	1	7	2	1	0	#NULL!	0	0	1	44.9	172	0	#NULL!	0	#NULL!	59	#NULL!	#NULL!	#NULL!	48.9	116	1	0	2	1	2	0
482	1	34	1	2019	2019	1	0	7	3	1	0	#NULL!	0	0	1	64	174	0	#NULL!	0	#NULL!	55	#NULL!	#NULL!	#NULL!	#NULL!	0	4	1	1	1	1	#NULL!
483	1	27	0	2019	2019	0	1	7	4	1	0	#NULL!	0	0	1	64	175	2	#NULL!	0	#NULL!	59	#NULL!	#NULL!	#NULL!	65.8	120	1	0	1	1	1	0
484	1	37	0	2019	2019	1	1	7	3	0	0	#NULL!	1	4	0	53	166	0	#NULL!	0	#NULL!	59	0	2	0	57.8	112	0	0	1	1	2	0
485	1	47	1	2019	2019	0	0	7	2	0	0	#NULL!	1	0	0	66.8	172	0	#NULL!	0	#NULL!	59	0	0	0	78.6	112	0	0	1	1	3	0
486	1	50	1	2019	2019	0	0	7	3	1	0	#NULL!	0	1	1	61	182	0	#NULL!	1	1	59	#NULL!	#NULL!	#NULL!	62.8	114	1	0	1	1	3	0
487	1	44	1	2019	2019	1	1	7	4	1	0	#NULL!	1	0	0	54.8	175	0	#NULL!	1	#NULL!	58	0	0	#NULL!	55	85	4	1	1	1	2	0
488	1	28	1	2019	2019	0	0	1	5	1	0	#NULL!	0	4	2	67	174	2	#NULL!	0	#NULL!	59	#NULL!	#NULL!	#NULL!	73	285	1	0	1	1	1	0
489	1	24	0	2019	2019	0	0	7	6	0	0	#NULL!	0	0	1	44.9	165	0	#NULL!	0	#NULL!	57	#NULL!	#NULL!	#NULL!	48.9	120	1	0	1	1	0	0
490	1	27	0	2019	2019	1	1	7	2	1	1	0	0	4	1	64	176	0	#NULL!	0	#NULL!	40	#NULL!	#NULL!	#NULL!	#NULL!	0	4	1	1	1	1	#NULL!
491	1	39	1	2019	2020	0	0	7	3	0	0	#NULL!	0	4	2	62	159	0	#NULL!	0	#NULL!	58	#NULL!	#NULL!	#NULL!	66	290	1	0	1	1	2	0
492	1	34	0	2019	2020	1	1	7	4	1	0	#NULL!	0	0	1	60.5	172	2	#NULL!	0	#NULL!	49	#NULL!	#NULL!	#NULL!	#NULL!	0	4	1	1	1	1	#NULL!
493	1	26	1	2019	2020	1	1	7	6	1	0	#NULL!	0	0	1	54.8	169	0	#NULL!	0	#NULL!	62	#NULL!	#NULL!	#NULL!	59.4	115	0	0	2	1	1	0
494	1	54	1	2019	2020	0	0	7	0	1	0	#NULL!	0	0	1	57.6	156	0	#NULL!	0	#NULL!	52	#NULL!	#NULL!	#NULL!	#NULL!	0	3	0	1	1	3	#NULL!
495	1	24	1	2019	2020	1	1	5	5	0	0	#NULL!	1	4	0	44.9	149	2	#NULL!	0	#NULL!	59	0	0	0	53.3	117	0	0	1	1	0	0
496	1	27	0	2019	2020	1	1	7	8	1	1	1	1	4	0	44.9	175	0	#NULL!	0	#NULL!	63	0	0	0	56.7	112	0	0	1	1	1	0
497	1	42	1	2019	2020	1	1	7	2	0	0	#NULL!	0	0	1	57	176	0	#NULL!	0	#NULL!	59	#NULL!	#NULL!	#NULL!	58.8	114	1	0	1	1	2	0
498	1	20	1	2019	2020	1	1	7	1	1	0	#NULL!	0	1	1	63	172	0	#NULL!	1	1	62	#NULL!	#NULL!	#NULL!	58.4	122	1	0	1	1	0	1
499	1	40	0	2019	2020	0	0	7	3	1	0	#NULL!	0	0	1	44.9	150	2	#NULL!	0	#NULL!	14	#NULL!	#NULL!	#NULL!	#NULL!	0	5	0	1	1	2	#NULL!
500	1	18	0	2019	2020	1	1	7	4	0	0	#NULL!	1	0	0	56.8	172	0	#NULL!	0	#NULL!	62	0	#NULL!	#NULL!	61	34	4	1	2	1	0	0
501	1	25	0	2019	2020	0	0	7	6	1	0	#NULL!	0	4	2	63.4	166	0	#NULL!	0	#NULL!	56	#NULL!	#NULL!	#NULL!	71.8	280	1	0	1	1	1	0
502	1	34	1	2019	2020	1	1	7	#NULL!	1	0	#NULL!	1	0	0	60.5	166	0	#NULL!	1	#NULL!	56	1	0	#NULL!	66.1	97	4	1	1	1	1	0
503	1	36	1	2020	2020	1	1	7	2	0	0	#NULL!	1	3	0	60.5	179	2	#NULL!	1	0	56	0	0	2	66.5	112	1	0	1	1	2	0
504	1	19	1	2020	2020	0	0	7	2	0	0	#NULL!	0	0	1	44.6	175	0	#NULL!	0	#NULL!	53	#NULL!	#NULL!	#NULL!	#NULL!	0	4	1	1	1	0	#NULL!
505	1	29	0	2020	2020	0	0	7	3	1	0	#NULL!	1	2	0	60.5	179	0	#NULL!	1	1	59	1	0	2	68.9	112	1	0	2	1	1	0
506	1	50	0	2020	2020	1	1	5	0	0	0	#NULL!	0	0	1	64	180	0	#NULL!	0	#NULL!	59	#NULL!	#NULL!	#NULL!	70	117	1	0	2	1	3	0
507	1	61	1	2020	2020	1	0	7	2	1	0	#NULL!	0	0	1	63.4	166	2	#NULL!	0	#NULL!	55	#NULL!	#NULL!	#NULL!	#NULL!	0	4	1	1	1	4	#NULL!
508	1	52	1	2020	2020	1	1	7	0	1	1	0	0	4	1	54.8	#NULL!	0	#NULL!	0	#NULL!	57	#NULL!	#NULL!	#NULL!	60.8	119	1	0	1	1	3	0
509	1	22	0	2020	2020	0	0	7	2	0	0	#NULL!	1	4	0	56.8	175	0	#NULL!	0	#NULL!	57	0	0	2	60.8	120	1	0	1	1	0	0
510	1	35	1	2020	2020	1	1	7	0	1	0	#NULL!	0	4	1	64.5	153	0	#NULL!	0	#NULL!	38	#NULL!	#NULL!	#NULL!	#NULL!	0	4	1	1	1	2	#NULL!
511	1	52	1	2020	2020	0	0	7	3	1	0	#NULL!	1	0	0	50	146	2	#NULL!	0	#NULL!	60	2	0	0	54.6	113	0	0	1	1	3	0
512	1	26	0	2020	2020	1	1	7	#NULL!	0	0	#NULL!	1	4	0	62	159	0	#NULL!	0	#NULL!	64	2	0	0	66.6	112	0	0	2	1	1	0
513	1	34	1	2020	2020	0	0	7	2	1	0	#NULL!	1	0	0	60.5	176	0	#NULL!	0	#NULL!	56	2	0	2	64.5	113	1	0	1	1	1	0
514	1	35	0	2020	2020	0	0	7	3	0	1	1	1	4	0	54.6	155	0	#NULL!	0	#NULL!	33	#NULL!	#NULL!	#NULL!	#NULL!	0	4	1	1	1	2	#NULL!
515	1	25	0	2020	2021	1	1	7	1	1	0	#NULL!	0	0	1	67	156	2	#NULL!	0	#NULL!	62	#NULL!	#NULL!	#NULL!	68.8	115	1	0	1	1	1	0
516	1	16	1	2020	2021	1	1	7	3	0	0	#NULL!	1	0	0	47.3	170	0	#NULL!	0	#NULL!	13	#NULL!	#NULL!	#NULL!	#NULL!	0	5	0	1	1	0	#NULL!
517	1	40	0	2020	2021	1	0	7	0	1	0	#NULL!	0	3	1	57	175	0	#NULL!	1	0	40	#NULL!	#NULL!	#NULL!	#NULL!	0	4	1	1	1	2	#NULL!
518	1	45	0	2020	2021	0	0	2	3	1	0	#NULL!	0	0	1	60.5	169	2	#NULL!	0	#NULL!	63	#NULL!	#NULL!	#NULL!	64.5	120	1	0	2	1	3	0
519	1	41	0	2020	2021	1	1	7	2	1	1	0	0	4	2	60.5	180	0	#NULL!	0	#NULL!	59	#NULL!	#NULL!	#NULL!	64.5	281	1	0	1	1	2	0
520	1	42	1	2020	2021	1	1	7	4	1	0	#NULL!	0	4	1	53	#NULL!	0	#NULL!	0	#NULL!	49	#NULL!	#NULL!	#NULL!	#NULL!	0	4	1	1	1	2	#NULL!
521	1	37	1	2020	2021	0	0	5	5	1	1	1	1	4	0	57.6	157	2	#NULL!	0	#NULL!	58	0	0	2	63.6	112	1	0	1	1	2	0
522	1	59	0	2020	2021	0	0	7	8	1	0	#NULL!	1	4	0	66.8	175	0	#NULL!	0	#NULL!	59	0	0	2	62.2	112	1	0	1	1	4	1
523	1	19	1	2020	2021	1	1	7	6	0	0	#NULL!	1	0	0	53.1	156	0	#NULL!	0	#NULL!	58	0	0	2	64.9	112	1	0	1	1	0	0
524	1	29	1	2020	2021	0	0	7	1	1	0	#NULL!	0	0	1	62	159	2	#NULL!	0	#NULL!	58	#NULL!	#NULL!	#NULL!	66	114	1	0	1	1	1	0
525	1	34	1	2020	2021	1	1	7	2	1	0	#NULL!	0	0	1	60.5	176	0	#NULL!	0	#NULL!	57	#NULL!	#NULL!	#NULL!	68.9	118	0	0	1	1	1	0
526	1	24	0	2020	2021	0	0	7	3	0	0	#NULL!	0	0	1	44.4	175	0	#NULL!	0	#NULL!	64	#NULL!	#NULL!	#NULL!	49	116	0	0	2	1	0	0
527	2	23	1	2016	2016	1	1	7	2	1	0	#NULL!	0	0	1	57	172	0	#NULL!	0	#NULL!	56	#NULL!	#NULL!	#NULL!	61	112	1	0	1	1	0	0
528	2	26	0	2016	2016	0	0	7	1	1	0	#NULL!	1	1	0	60.5	155	2	#NULL!	1	1	63	0	0	0	65.3	112	0	0	1	1	1	0
529	2	44	0	2016	2016	1	1	7	0	1	0	#NULL!	1	0	0	44.4	165	2	#NULL!	0	#NULL!	64	0	0	0	37.3	112	0	0	1	1	2	1
530	2	40	1	2016	2016	0	0	7	0	1	0	#NULL!	1	0	0	64	166	2	#NULL!	0	#NULL!	58	0	0	0	69.8	120	0	0	1	1	2	0
531	2	25	1	2016	2016	1	1	7	0	1	0	#NULL!	0	0	1	57	175	2	#NULL!	0	#NULL!	57	#NULL!	#NULL!	#NULL!	58.8	118	1	0	1	1	1	0
532	2	56	0	2016	2016	0	0	7	2	1	0	#NULL!	0	0	1	64	176	2	#NULL!	0	#NULL!	56	#NULL!	#NULL!	#NULL!	65.8	113	1	0	1	1	4	0
533	2	65	0	2016	2016	1	1	7	5	1	0	#NULL!	0	0	1	41	187	2	#NULL!	0	#NULL!	60	#NULL!	#NULL!	#NULL!	41.6	56	4	1	2	1	5	0
534	2	34	1	2016	2016	1	1	7	6	1	0	#NULL!	0	0	2	52.1	175	0	#NULL!	0	#NULL!	59	#NULL!	#NULL!	#NULL!	53.9	288	1	0	1	1	1	0
535	2	19	1	2016	2017	1	0	7	#NULL!	1	0	#NULL!	1	0	0	45	165	0	#NULL!	1	#NULL!	53	#NULL!	#NULL!	#NULL!	#NULL!	0	4	1	1	1	0	#NULL!
536	2	60	1	2016	2017	1	0	7	5	0	0	#NULL!	0	0	1	71.4	189	2	#NULL!	0	#NULL!	59	#NULL!	#NULL!	#NULL!	77.4	119	1	0	1	1	4	0
537	2	21	0	2016	2017	0	1	7	3	1	0	#NULL!	0	0	1	57	175	0	#NULL!	0	#NULL!	58	#NULL!	#NULL!	#NULL!	63.1	112	0	0	1	1	0	0
538	2	29	1	2017	2017	0	0	1	1	1	0	#NULL!	1	0	0	46.8	167	0	#NULL!	0	#NULL!	58	0	0	2	50.8	112	1	0	1	1	1	0
539	2	24	0	2017	2017	1	1	7	3	1	0	#NULL!	1	4	0	44.6	176	0	#NULL!	0	#NULL!	57	0	0	0	56.4	120	0	0	1	1	0	0
540	2	24	1	2017	2017	1	1	7	2	1	0	#NULL!	0	0	1	48.2	180	0	#NULL!	0	#NULL!	58	#NULL!	#NULL!	#NULL!	45.2	114	1	0	2	1	0	1
541	2	20	0	2017	2017	1	0	7	6	1	1	1	1	4	0	56	178	0	#NULL!	0	#NULL!	56	0	0	2	57.8	112	1	0	1	1	0	0
542	2	21	0	2017	2017	1	1	7	3	0	0	#NULL!	1	0	0	52	166	2	#NULL!	0	#NULL!	59	0	0	2	60.4	112	1	0	1	1	0	0
543	2	26	1	2017	2017	1	1	7	4	0	0	#NULL!	1	2	0	52	153	2	#NULL!	1	1	15	#NULL!	#NULL!	#NULL!	#NULL!	0	5	0	1	1	1	#NULL!
544	2	34	0	2017	2017	0	0	7	1	1	0	#NULL!	1	3	0	41.5	146	2	#NULL!	1	0	56	0	0	2	47.5	112	1	0	1	1	1	0
545	2	25	1	2017	2017	0	1	7	2	0	0	#NULL!	1	5	0	56	185	2	#NULL!	1	0	56	0	0	2	67.8	112	1	0	1	1	1	0
546	2	38	0	2017	2017	1	1	2	3	1	0	#NULL!	0	0	1	46.8	164	2	#NULL!	0	#NULL!	57	#NULL!	#NULL!	#NULL!	50.8	120	1	0	2	1	2	0
547	2	48	1	2017	2018	0	0	7	5	1	0	#NULL!	1	1	0	67	186	0	#NULL!	1	1	57	0	0	0	69.9	112	0	0	1	1	3	0
548	2	49	0	2017	2018	1	1	7	8	1	0	#NULL!	1	0	0	57.6	175	0	#NULL!	0	#NULL!	58	1	0	0	62.1	112	0	0	1	1	3	0
549	2	36	1	2017	2018	1	1	7	3	0	0	#NULL!	0	0	1	67	159	0	#NULL!	1	#NULL!	35	#NULL!	#NULL!	#NULL!	#NULL!	0	4	1	1	1	2	#NULL!
550	2	33	0	2017	2018	1	1	7	6	1	0	#NULL!	0	0	2	61	156	0	#NULL!	0	#NULL!	57	#NULL!	#NULL!	#NULL!	65	290	1	0	1	1	1	0
551	2	52	1	2017	2018	1	1	7	2	1	0	#NULL!	0	5	1	55	172	0	#NULL!	1	0	56	#NULL!	#NULL!	#NULL!	61	112	1	0	1	1	3	0
552	2	55	1	2017	2018	0	0	7	1	1	0	#NULL!	1	0	0	40	187	2	#NULL!	0	#NULL!	56	0	0	0	42.9	122	0	0	1	1	4	0
553	2	34	1	2017	2018	0	0	7	3	1	0	#NULL!	0	0	1	40	172	2	#NULL!	0	#NULL!	59	#NULL!	#NULL!	#NULL!	46	114	1	0	2	1	1	0
554	2	22	1	2018	2018	1	0	7	2	0	0	#NULL!	0	0	1	48.2	157	2	#NULL!	0	#NULL!	63	#NULL!	#NULL!	#NULL!	43.6	114	1	0	1	1	0	1
555	2	21	0	2018	2018	1	0	7	1	1	0	#NULL!	0	0	1	59	185	2	#NULL!	0	#NULL!	56	#NULL!	#NULL!	#NULL!	54.4	112	1	0	1	1	0	1
556	2	27	0	2018	2018	1	0	7	2	1	0	#NULL!	0	4	2	47	169	2	#NULL!	0	#NULL!	57	#NULL!	#NULL!	#NULL!	44	284	1	0	1	1	1	1
557	2	35	1	2018	2018	1	1	7	7	1	0	#NULL!	0	0	1	57.6	176	2	#NULL!	0	#NULL!	39	#NULL!	#NULL!	#NULL!	#NULL!	0	4	1	1	1	2	#NULL!
558	2	35	0	2018	2018	1	1	7	6	1	0	#NULL!	1	1	0	47	159	2	#NULL!	1	1	57	0	0	0	54.9	113	0	0	1	1	2	0
559	2	40	1	2018	2018	0	0	5	3	1	0	#NULL!	1	2	0	59.2	164	0	#NULL!	1	1	59	0	0	2	61	112	1	0	2	1	2	0
560	2	29	0	2018	2019	0	0	7	2	1	0	#NULL!	1	0	0	67	176	2	#NULL!	0	#NULL!	60	0	0	0	69.9	120	0	0	1	1	1	0
561	2	64	1	2018	2019	1	1	7	0	1	0	#NULL!	0	0	1	74	176	0	#NULL!	0	#NULL!	59	#NULL!	#NULL!	#NULL!	85.8	112	1	0	1	1	4	0
562	2	50	0	2018	2019	1	1	7	#NULL!	1	0	#NULL!	0	0	1	54.3	176	0	#NULL!	0	#NULL!	56	#NULL!	#NULL!	#NULL!	66.1	114	0	0	1	1	3	0
563	2	19	1	2018	2019	1	1	7	3	1	0	#NULL!	1	0	0	50	174	0	#NULL!	0	#NULL!	58	0	0	0	59.6	116	0	0	1	1	0	0
564	2	34	0	2018	2019	1	0	7	2	0	0	#NULL!	1	0	0	51	179	0	#NULL!	0	#NULL!	57	0	0	2	52.8	119	1	0	1	1	1	0
565	2	20	0	2019	2019	1	1	7	1	1	0	#NULL!	0	0	1	53	179	2	#NULL!	0	#NULL!	59	#NULL!	#NULL!	#NULL!	59	119	1	0	2	1	0	0
566	2	22	0	2019	2019	1	0	7	4	0	0	#NULL!	1	4	0	57	159	2	#NULL!	0	#NULL!	56	0	0	0	68.8	112	0	0	1	1	0	0
567	2	29	1	2019	2019	1	1	7	6	0	0	#NULL!	0	0	1	67	174	0	#NULL!	0	#NULL!	56	#NULL!	#NULL!	#NULL!	73	112	1	0	1	1	1	0
568	2	37	0	2019	2019	1	1	7	0	1	0	#NULL!	1	0	0	62	146	0	#NULL!	0	#NULL!	56	0	#NULL!	#NULL!	67.3	59	4	1	1	1	2	0
569	2	38	0	2019	2019	1	1	7	0	1	0	#NULL!	1	4	0	54.8	166	2	#NULL!	0	#NULL!	63	0	0	0	63.2	114	0	0	1	1	2	0
570	2	45	1	2019	2019	1	1	7	2	0	1	0	0	4	2	61	165	2	#NULL!	0	#NULL!	56	#NULL!	#NULL!	#NULL!	67	285	1	0	1	1	3	0
571	2	25	1	2019	2020	1	0	7	2	0	0	#NULL!	0	0	1	56.8	172	2	#NULL!	0	#NULL!	54	#NULL!	#NULL!	#NULL!	#NULL!	0	4	1	2	1	1	#NULL!
572	2	26	1	2019	2020	1	1	7	5	1	0	#NULL!	0	0	1	55	157	0	#NULL!	0	#NULL!	57	#NULL!	#NULL!	#NULL!	66.8	120	1	0	1	1	1	0
573	2	26	0	2019	2020	1	1	7	3	0	0	#NULL!	1	0	0	64	172	0	#NULL!	0	#NULL!	57	0	0	0	69.8	114	0	0	1	1	1	0
574	2	34	0	2019	2020	0	0	7	6	1	0	#NULL!	1	3	0	46.8	175	0	#NULL!	1	0	57	0	0	0	39.7	112	0	0	1	1	1	1
575	2	21	1	2019	2020	1	1	7	4	1	0	#NULL!	0	0	1	61	179	0	#NULL!	0	#NULL!	58	#NULL!	#NULL!	#NULL!	69.4	112	1	0	1	1	0	0
576	2	27	1	2019	2020	0	1	1	1	1	0	#NULL!	0	0	1	59.2	150	0	#NULL!	0	#NULL!	59	#NULL!	#NULL!	#NULL!	54.6	115	1	0	2	1	1	1
577	2	28	0	2019	2020	1	1	7	6	1	0	#NULL!	0	2	1	64	175	0	#NULL!	1	1	58	#NULL!	#NULL!	#NULL!	65.8	112	1	0	1	1	1	0
578	2	36	1	2019	2020	1	1	2	3	1	0	#NULL!	0	0	1	54.8	166	0	#NULL!	0	#NULL!	57	#NULL!	#NULL!	#NULL!	63.2	120	1	0	1	1	2	0
579	2	34	1	2019	2020	1	1	7	2	1	0	#NULL!	0	1	2	47	169	2	#NULL!	1	1	58	#NULL!	#NULL!	#NULL!	53	288	1	0	1	1	1	0
580	2	26	1	2019	2020	0	0	7	4	1	0	#NULL!	0	0	1	58	146	2	#NULL!	0	#NULL!	60	#NULL!	#NULL!	#NULL!	67.6	115	0	0	1	1	1	0
581	2	48	0	2020	2020	1	0	7	2	1	0	#NULL!	0	0	1	56	181	2	#NULL!	0	#NULL!	62	#NULL!	#NULL!	#NULL!	64.4	113	1	0	1	1	3	0
582	2	46	0	2020	2020	0	0	7	8	0	0	#NULL!	1	0	0	67	#NULL!	2	#NULL!	0	#NULL!	62	0	0	0	71.6	112	0	0	2	1	3	0
583	2	21	0	2020	2020	1	1	7	6	1	0	#NULL!	0	0	1	63.4	159	2	#NULL!	0	#NULL!	59	#NULL!	#NULL!	#NULL!	65.2	112	1	0	1	1	0	0
584	2	39	1	2020	2020	0	0	5	5	1	0	#NULL!	0	0	1	60.5	146	2	#NULL!	0	#NULL!	32	#NULL!	#NULL!	#NULL!	#NULL!	0	4	1	1	1	2	#NULL!
585	2	34	0	2020	2021	1	1	7	3	1	0	#NULL!	1	1	0	41	165	2	#NULL!	1	1	58	0	0	0	43.9	112	0	0	1	1	1	0
586	2	26	0	2020	2021	1	1	7	0	0	0	#NULL!	1	0	0	59	176	2	#NULL!	0	#NULL!	62	0	0	2	65	112	1	0	1	1	1	0
587	2	27	1	2020	2021	1	1	7	4	1	1	1	1	4	0	56.8	166	0	#NULL!	0	#NULL!	59	0	0	0	64.7	112	0	0	1	1	1	0
588	2	26	1	2020	2021	1	1	7	2	1	0	#NULL!	1	3	0	67	185	0	#NULL!	1	0	62	0	0	0	76.6	114	0	0	2	1	1	0
589	2	29	1	2020	2021	0	0	7	5	1	0	#NULL!	1	2	0	54.8	166	0	#NULL!	1	1	58	0	0	0	57.7	112	0	0	1	1	1	0
